# Supplementary material for: Thromboangiitis obliterans plasma-derived exosomal miR-223-5p inhibits cell viability and promotes cell apoptosis of human vascular smooth muscle cells by targeting VCAM1
Source: Ann Med. 2021 Jul 14;53(1):1130–42. doi: 10.1080/07853890.2021.1949487 (PMC8281010; doi:10.1080/07853890.2021.1949487)
Supplement: Supplemental Material [file IANN_A_1949487_SM9693.zip]

Archive with 2 entries (2 files):
- Supplemental files/Supplementary Table 1_revised.xlsx
- Supplemental files/Supplementary Table 2_revised.xlsx
