# Supplementary material for: Thromboangiitis obliterans plasma-derived exosomal miR-223-5p inhibits cell viability and promotes cell apoptosis of human vascular smooth muscle cells by targeting VCAM1
Source: Ann Med. 2021 Jul 14;53(1):1130–42. doi: 10.1080/07853890.2021.1949487 (PMC8281010; doi:10.1080/07853890.2021.1949487)
Supplement: Supplemental Material [file IANN_A_1949487_SM9693.zip › Supplemental files/Supplementary Table 1_revised.xlsx]

## Sheet: Test-vs-C-all.miRNA
miRNA_id	BaseMean	lfcSE	stat	FoldChange	log2FoldChange	pValue	qValue	control 1	control 2	control 3	TAO 1	TAO 1	TAO 1	Sequence	Length
hsa-let-7a-3p	11.8297	2.47197	-0.425372	0.482464	-1.05151	0.670565	0.98705	0	1.8773	1.93351	1.06036	0.828424	0	CTATACAATCTACTGTCTTTC	21
hsa-let-7a-5p	72204.6	0.600617	-0.610235	0.775653	-0.366518	0.541706	0.963766	4644.93	8065.5	6219.24	6081.08	5675.95	3098.51	TGAGGTAGTAGGTTGTATAGTT	22
hsa-let-7b-3p	42.1131	1.75237	4.03283	134.085	7.067	5.5109e-05	0.0146406	0.131986	0	0	3.05632	3.72791	11.2598	CTATACAACCTACTGCCTTCCC	22
hsa-let-7b-5p	135633	0.823218	-0.265417	0.859461	-0.218496	0.790688	0.98705	12292.4	11158.6	10118.3	11657.2	2229.84	13483.9	TGAGGTAGTAGGTTGTGTGGTT	22
hsa-let-7c-5p	3917.04	0.742979	-1.69175	0.418431	-1.25694	0.0906928	0.755326	240.149	330.17	723.364	223.423	96.9257	198.371	TGAGGTAGTAGGTTGTATGGTT	22
hsa-let-7d-3p	1500.7	0.616769	0.22295	1.1	0.137509	0.823574	0.98705	91.9285	106.146	133.644	96.1806	116.67	143.148	CTATACGACCTGCTGCCTTTCT	22
hsa-let-7d-5p	1165.97	0.721179	0.382441	1.21067	0.275808	0.702134	0.98705	54.5104	117.253	74.324	101.794	166.168	41.3134	AGAGGTAGTAGGTTGCATAGTT	22
hsa-let-7e-5p	2178.69	0.662883	-1.27626	0.55632	-0.846013	0.201862	0.755326	204.447	195.865	247.179	188.182	121.226	58.8654	TGAGGTAGGAGGTTGTATAGTT	22
hsa-let-7f-1-3p	0.531335	3.98359	0.655941	6.11776	2.613	0.511862	0.962161	0	0	0	0	0.276141	0	CTATACAATCTATTGCCTTCCC	22
hsa-let-7f-5p	54682	0.68061	0.00509841	1.00241	0.00347003	0.995932	0.997824	2702.35	5841.21	4209.32	4298.12	6925.15	1980.15	TGAGGTAGTAGATTGTATAGTT	22
hsa-let-7g-5p	11204	0.659934	0.566547	1.29584	0.373884	0.571022	0.974203	572.029	1013.04	685.157	962.866	1596.65	485.329	TGAGGTAGTAGTTTGTACAGTT	22
hsa-let-7i-5p	80316.1	0.705906	0.291808	1.15348	0.205989	0.770434	0.98705	3841.26	6047.72	7518.79	8063.76	10324.4	2434.68	TGAGGTAGTAGTTTGTGCTGTT	22
hsa-miR-100-5p	634.415	0.685072	0.537017	1.29047	0.367896	0.591256	0.98622	53.3225	40.753	32.7149	35.1165	60.406	66.7307	AACCCGTAGATCCGAACTTGTG	22
hsa-miR-101-3p	993.729	0.610286	0.644746	1.31356	0.39348	0.519092	0.962161	48.8349	84.8695	66.2806	84.3295	116.187	64.8265	TACAGTACTGTGATAACTGAA	21
hsa-miR-10399-3p	0.779843	3.97184	-0.495947	0.255285	-1.96982	0.619932	0.98705	0	0	0.309361	0.0623739	0	0	CTCTCGGACAAGCTGTAGGTC	21
hsa-miR-10399-5p	1.85967	3.92911	1.1219	21.2306	4.40808	0.261905	0.755326	0	0	0	0	0.966495	0	AATTACAGATTGTCTCAGAGA	21
hsa-miR-103a-3p	961.792	0.94292	0.262538	1.18719	0.247553	0.792906	0.98705	34.8444	58.6656	112.839	62.1868	186.326	12.75	AGCAGCATTGTACAGGGCTATGA	23
hsa-miR-10527-5p	14.3047	1.9634	-0.0231391	0.969	-0.0454312	0.981539	0.997824	0.395959	1.72086	1.31478	1.12273	2.41624	0	AAAGCAAATGTTGGGTGAACGGC	23
hsa-miR-106b-3p	879.968	0.872821	0.622739	1.45754	0.543539	0.533456	0.962161	35.7023	56.1625	75.4068	67.2391	176.385	16.0617	CCGCACTGTGGGTACTTGCTGC	22
hsa-miR-106b-5p	22.3343	2.40885	0.12282	1.22761	0.295855	0.90225	0.997824	0	4.61503	0.154681	1.12273	0	3.97404	TAAAGTGCTGACAGTGCAGAT	21
hsa-miR-107	40.7681	1.61125	-0.563127	0.533168	-0.907337			3.8276	4.84969	3.63499	0.124748	7.11064	0.0827925	AGCAGCATTGTACAGGGCTATCA	23
hsa-miR-10a-3p	5.67545	3.91412	1.53652	64.6306	6.01415	0.12441	0.755326	0	0	0	2.68208	0	0	CAAATTCGTATCTAGGGGAATA	22
hsa-miR-10a-5p	13936.7	0.657406	-0.782867	0.699957	-0.514661	0.433705	0.902282	1652.01	996.845	1097.85	1184.36	586.732	840.757	TACCCTGTAGATCCGAATTTGTG	23
hsa-miR-10b-3p	7.39276	3.91251	-1.64733	0.0114763	-6.4452	0.0994898	0.755326	0	3.51993	0	0	0	0	ACAGATTCGATTCTAGGGGAAT	22
hsa-miR-10b-5p	25758.4	0.731632	-0.484423	0.782185	-0.354419	0.628086	0.98705	3106.3	1736.58	1743.09	2362.16	803.019	1903.32	TACCCTGTAGAACCGAATTTGTG	23
hsa-miR-11400	46.1687	1.16632	1.63444	3.74839	1.90627	0.102167	0.755326	1.25387	1.40797	1.85617	2.37021	13.5309	2.1526	TCGGCTGTGTATCTCTGTGTC	21
hsa-miR-11401	7.99704	3.81496	-1.11116	0.0529564	-4.23905	0.266498	0.755326	3.29966	0	0	0.187122	0	0	TCACGTCTGCGGCTGTCACG	20
hsa-miR-1180-3p	39.9914	1.59821	1.15916	3.61146	1.85258	0.24639	0.755326	0	2.89417	1.23744	2.12071	3.93502	7.6997	TTTCCGGCTCGCGTGGGTGTGT	22
hsa-miR-1193	2.63974	3.92254	1.25224	30.1058	4.91197	0.210482	0.755326	0	0	0	1.24748	0	0	GGGATGGTAGACCGGTGACGTGC	23
hsa-miR-1224-5p	18.0898	1.80308	-0.384288	0.618608	-0.692903	0.700765	0.98705	2.50774	0.625766	1.93351	0.187122	0.0690354	2.56657	GTGAGGACTCGGGAGGTGG	19
hsa-miR-122-5p	175460	0.749439	1.26931	1.93358	0.951273	0.204329	0.755326	15784.2	6770.55	4407.78	20010	24860.4	10181.7	TGGAGTGTGACAATGGTGTTTG	22
hsa-miR-1244	0.164283	4.08047	-0.24842	0.495284	-1.01367	0.80381	0.98705	0	0.0782208	0	0	0	0	AAGTAGTTGGTTTGTATGAGATGGTT	26
hsa-miR-1247-3p	0.657134	3.97099	-0.743067	0.129345	-2.95071	0.457441	0.927251	0	0.312883	0	0	0	0	CCCCGGGAACGTCGAGACTGGAGC	24
hsa-miR-1249-3p	6.20276	2.94157	1.74855	35.3466	5.1435	0.0803681	0.755326	0	0	0.0773403	0.810861	2.1401	0.0827925	ACGCCCTTCCCCCCCTTCTTCA	22
hsa-miR-1255a	51.1953	1.93967	-0.846146	0.320581	-1.64124			4.88349	5.6319	7.50201	5.86315	0	0	AGGATGAGCAAAGAAAGTAGATT	23
hsa-miR-1255b-5p	82.6344	0.98532	-0.29248	0.818931	-0.288186	0.76992	0.98705	9.04106	9.38649	2.32021	4.5533	4.76344	7.36853	CGGATGAGCAAAGAAAGTGGTT	22
hsa-miR-125a-3p	19.5824	1.64936	-1.03018	0.307969	-1.69914	0.302924	0.780802	3.16767	2.89417	0.773403	0.249496	2.00203	0.0827925	ACAGGTGAGGTTCTTGGGAGCC	22
hsa-miR-125a-5p	1640.49	0.711037	-0.943399	0.628162	-0.670791	0.345477	0.805102	165.313	150.497	148.339	137.098	43.8375	103.325	TCCCTGAGACCCTTTAACCTGTGA	24
hsa-miR-125b-1-3p	20.1051	2.49291	0.629587	2.96803	1.56951	0.528965	0.962161	0	1.32975	1.08276	0.0623739	0	5.96106	ACGGGTTAGGCTCTTGGGAGCT	22
hsa-miR-125b-5p	123.986	0.823682	1.08474	1.85766	0.893483	0.278036	0.758616	4.42154	5.00613	10.8276	10.7283	12.0122	13.9091	TCCCTGAGACCCTAACTTGTGA	22
hsa-miR-1262	1.32834	3.93796	0.996646	15.1869	3.92475	0.318936	0.79013	0	0	0	0	0.690354	0	ATGGGTGAATTTGTAGAAGGAT	22
hsa-miR-126-3p	36710.7	0.690854	-0.711528	0.711255	-0.491562	0.476757	0.945757	3986.05	2838.48	3012.56	3338.88	3079.32	906.495	TCGTACCGTGAGTAATAATGCG	22
hsa-miR-126-5p	99.3081	1.22601	-0.240729	0.814995	-0.295136	0.809765	0.98705	4.02558	4.30214	17.4016	4.67804	17.2588	0.579547	CATTATTACTTTTGGTACGCG	21
hsa-miR-1271-5p	1.06267	3.94566	0.913566	12.1646	3.60462	0.360945	0.821923	0	0	0	0	0.552283	0	CTTGGCACCTAGCAAGCACTCA	22
hsa-miR-1273h-3p	43.485	2.05654	1.01286	4.2368	2.08298	0.311129	0.79013	0	1.72086	2.24287	1.99597	16.0852	0	CTGCAGACTCGACCTCCCAGGC	22
hsa-miR-127-3p	133.836	0.834051	2.16123	3.48843	1.80258	0.0306774	0.755326	3.8936	4.30214	5.64584	27.3821	10.7005	10.1835	TCGGATCCGTCTGAGCTTGGCT	22
hsa-miR-1275	1.61964	3.93291	-1.08175	0.052395	-4.25443	0.279363	0.758616	0	0	0.773403	0	0	0	GTGGGGGAGAGGCTGTC	17
hsa-miR-1277-3p	2.37577	3.92429	1.21306	27.1035	4.76041	0.225106	0.755326	0	0	0	1.12273	0	0	TACGTAGATATATATGTATTTT	22
hsa-miR-1278	15.0178	3.03428	-0.1094	0.794463	-0.331948	0.912886	0.997824	0	3.91104	0.0773403	0	3.45177	0	TAGTACTGTGCATATCATCTAT	22
hsa-miR-128-1-5p	3.85218	3.9176	1.39266	43.8921	5.45589	0.163722	0.755326	0	0	0	0	2.00203	0	CGGGGCCGTAGCACTGTCTGAGA	23
hsa-miR-128-3p	3210.58	0.736255	0.536686	1.31507	0.395138	0.591485	0.98622	165.709	196.491	282.911	253.55	537.855	100.841	TCACAGTGAACCGGTCTCTTT	21
hsa-miR-1284	2.50776	3.92337	1.23317	28.6046	4.83818	0.217513	0.755326	0	0	0	1.1851	0	0	TCTATACAGACCCTGGCTTTTC	22
hsa-miR-1285-3p	11.0396	3.05763	-0.038194	0.922242	-0.116783	0.969533	0.997824	0	2.73773	0	1.74647	0.828424	0	TCTGGGCAACAAAGTGAGACCT	22
hsa-miR-1288-3p	27.133	3.27279	6.59622	3.15241e+06	21.588			0	0	0	0	0	10.8458	TGGACTGCCCTGATCTGGAGA	21
hsa-miR-1291	2.92234	3.92103	1.29002	33.317	5.05819	0.197045	0.755326	0	0	0	0	1.51878	0	TGGCCCTGACTGAAGACCAGCAGT	24
hsa-miR-129-1-3p	0.265667	4.04702	0.412209	3.17821	1.66822	0.680186	0.98705	0	0	0	0	0.138071	0	AAGCCCTTACCCCAAAAAGTAT	22
hsa-miR-129-2-3p	1.594	3.93281	1.06452	18.2089	4.18657	0.287091	0.77041	0	0	0	0	0.828424	0	AAGCCCTTACCCCAAAAAGCAT	22
hsa-miR-1292-5p	3.55327	3.9187	-1.37502	0.0238762	-5.38828	0.169126	0.755326	0.0659932	0	1.62415	0	0	0	TGGGAACGGGTTCCGGCAGACGCTG	25
hsa-miR-1294	38.0373	2.0597	0.440046	1.87431	0.906361	0.659904	0.98705	5.74141	0	0	4.0543	2.62334	4.47079	TGTGAGGTTGGCATTGTTGTCT	22
hsa-miR-129-5p	3.1527	3.12564	-0.882415	0.147817	-2.75812	0.377552	0.840598	0.0659932	0.391104	0.850743	0.0623739	0.138071	0	CTTTTTGCGGTCTGGGCTTGC	21
hsa-miR-1296-3p	0.132834	4.08047	0.222985	1.87889	0.909883	0.823547	0.98705	0	0	0	0	0.0690354	0	GAGTGGGGCTTCGACCCTAACC	22
hsa-miR-1298-5p	0.131987	4.08047	0.222985	1.87889	0.909883	0.823547	0.98705	0	0	0	0.0623739	0	0	TTCATTCGGCTGTCCAGATGTA	22
hsa-miR-1299	71.0666	2.04182	1.95383	15.8826	3.98937	0.0507209	0.755326	0	0.0782208	1.93351	26.5713	5.52283	0	TTCTGGAATTCTGTGTGAGGGA	22
hsa-miR-1301-3p	135.931	1.134	-0.817946	0.525752	-0.927547	0.413388	0.883299	5.14747	17.2868	19.5671	6.54926	16.3614	0.579547	TTGCAGCTGCCTGGGAGTGACTTC	24
hsa-miR-1304-5p	4.27137	3.9167	-1.44346	0.0198654	-5.6536	0.148891	0.755326	0	2.03374	0	0	0	0	TTTGAGGCTACAGTGAGATGTG	22
hsa-miR-1306-3p	0.925088	3.95998	-0.57124	0.208468	-2.2621	0.567837	0.974203	0.131986	0.0782208	0.154681	0	0.0690354	0	ACGTTGGCTCTGGTGGTG	18
hsa-miR-1306-5p	9.68345	3.45549	-1.97791	0.00876133	-6.83463	0.0479393	0.755326	0	4.30214	0.309361	0	0	0	CCACCTCCCCTGCAAACGTCCA	22
hsa-miR-1307-3p	156.255	1.07375	0.21163	1.17059	0.227237	0.832395	0.991222	12.0768	10.4034	10.673	5.9879	34.9319	1.73864	ACTCGGCGTGGCGTCGGTCGTG	22
hsa-miR-1307-5p	6.57202	2.98459	-0.446687	0.396894	-1.33318	0.655101	0.98705	0	0.547545	1.70149	0.0623739	0.89746	0	TCGACCGGACCTCGACCGGCT	21
hsa-miR-130a-3p	3.56365	3.91847	1.36377	40.6136	5.34389	0.17264	0.755326	0	0	0	1.6841	0	0	CAGTGCAATGTTAAAAGGGCAT	22
hsa-miR-130b-3p	3.18801	3.91984	1.32236	36.3385	5.18343	0.18605	0.755326	0	0	0	0	1.65685	0	CAGTGCAATGATGAAAGGGCAT	22
hsa-miR-130b-5p	769.275	0.914007	0.979297	1.85972	0.895084	0.327433	0.790801	34.1845	37.7024	53.0554	48.5269	188.743	13.7435	ACTCTTTCCCTGTTGCACTAC	21
hsa-miR-132-3p	0.132834	4.08047	0.222985	1.87889	0.909883	0.823547	0.98705	0	0	0	0	0.0690354	0	TAACAGTCTACAGCCATGGTCG	22
hsa-miR-132-5p	8.08938	3.34678	-0.244955	0.566516	-0.819812	0.806491	0.98705	2.24377	0	0	0.124748	1.38071	0	ACCGTGGCTTTCGATTGTTACT	22
hsa-miR-1343-3p	2.44338	3.92411	-1.23536	0.03473	-4.84767	0.216698	0.755326	0	0.469325	0.696062	0	0	0	CTCCTGGGGCCCGCACTCTCGC	22
hsa-miR-134-5p	84.4737	1.04567	-0.234329	0.843797	-0.245031	0.814729	0.98705	4.55353	7.50919	9.35817	9.85508	7.93907	0.993509	TGTGACTGGTTGACCAGAGGGG	22
hsa-miR-135a-5p	4.0491	3.91724	-1.42363	0.0209527	-5.57672	0.154552	0.755326	0	0	1.93351	0	0	0	TATGGCTTTTTATTCCTATGTGA	23
hsa-miR-136-3p	9.036	3.74787	0.310305	2.2392	1.16298	0.756329	0.98705	0	1.32975	0	0	3.24466	0	CATCATCGTCTCAAATGAGTCT	22
hsa-miR-136-5p	6.35284	3.7571	-0.302794	0.454507	-1.13763	0.762047	0.98705	0	0	2.08819	0.935609	0	0	ACTCCATTTGTTTTGATGATGGA	23
hsa-miR-139-3p	600.5	0.784605	0.564212	1.35913	0.442683	0.57261	0.974203	12.4067	61.8726	45.8628	56.0741	74.6272	33.4482	TGGAGACGCGGCCCTGTTGGAGT	23
hsa-miR-139-5p	1457.45	0.810614	-0.187035	0.900243	-0.151613	0.851633	0.991222	165.643	103.33	80.4339	139.593	171.07	26.328	TCTACAGTGCACGTGTCTCCAGT	23
hsa-miR-1-3p	1066.26	0.808092	2.13565	3.30763	1.7258	0.0327081	0.755326	47.4491	24.3267	41.6091	49.5873	268.064	79.1496	TGGAATGTAAAGAAGTATGTAT	22
hsa-miR-140-3p	288.464	0.870305	-0.696331	0.657007	-0.60602	0.486222	0.94745	51.7386	15.8006	10.3636	19.7725	16.4995	16.3101	TACCACAGGGTAGAACCACGG	21
hsa-miR-140-5p	118.836	1.4852	1.27676	3.72242	1.89624	0.201688	0.755326	0	7.35275	4.64042	3.24344	13.2548	24.5066	CAGTGGTTTTACCCTATGGTAG	22
hsa-miR-142-3p	199.843	0.882972	0.582809	1.4286	0.514604	0.560022	0.97066	6.99528	25.0306	6.49658	25.1367	11.5979	16.8069	TGTAGTGTTTCCTACTTTATGGA	23
hsa-miR-142-5p	56.1243	1.58661	-0.0981752	0.897656	-0.155765			12.4067	0.391104	0.0773403	3.55531	3.86598	4.63638	CATAAAGTAGAAAGCACTACT	21
hsa-miR-143-3p	12299.1	1.01091	1.54849	2.95956	1.56538	0.121505	0.755326	192.238	278.075	992.894	441.295	506.651	2911.73	TGAGATGAAGCACTGTAGCTC	21
hsa-miR-144-3p	81.5505	1.0382	0.70726	1.66356	0.734278	0.479405	0.945757	7.39124	5.24079	1.23744	12.35	7.17968	4.388	TACAGTATAGATGATGTACT	20
hsa-miR-144-5p	16.037	2.29706	-0.616835	0.374514	-1.41691	0.537344	0.963766	2.30976	1.48619	1.54681	2.05834	0	0	GGATATCATCATATACTGTAAG	22
hsa-miR-145-3p	82.7299	1.73064	0.24512	1.34184	0.424214	0.806364	0.98705	7.98517	1.95552	6.10988	0.686113	0	18.3799	GGATTCCTGGAAATACTGTTCT	22
hsa-miR-145-5p	0.485892	3.99332	-0.630074	0.174817	-2.51609	0.528646	0.962161	0	0	0.232021	0	0	0	GTCCAGTTTTCCCAGGAATCCCT	23
hsa-miR-1468-5p	11.9695	3.00262	-0.130985	0.761388	-0.393297	0.895787	0.997824	0	0	3.24829	0.997983	1.58781	0	CTCCGTTTGCCTGTTTCGCTG	21
hsa-miR-146a-5p	1547.15	0.972647	1.07854	2.06915	1.04904	0.280793	0.758616	17.8841	105.129	115.624	109.716	375.552	35.2696	TGAGAACTGAATTCCATGGGTT	22
hsa-miR-146b-3p	1.80712	3.93021	-1.12258	0.0469749	-4.41197	0.261617	0.755326	0	0.860428	0	0	0	0	GCCCTGTGGACTCAGTTCTGGT	22
hsa-miR-146b-5p	4272.19	0.744885	-0.156141	0.922546	-0.116307	0.875922	0.994458	322.179	344.954	360.792	452.585	456.255	85.6902	TGAGAACTGAATTCCATAGGCTG	23
hsa-miR-148a-3p	355365	0.784468	1.51135	2.27458	1.1856	0.1307	0.755326	12628.4	14162.3	23726.4	18121.7	84708.8	18189.4	TCAGTGCACTACAGAACTTTGT	22
hsa-miR-148a-5p	24.4447	3.08082	0.959647	7.76236	2.9565			0	1.32975	0	0	11.2528	0	AAAGTTCTGAGACACTCCGACT	22
hsa-miR-148b-3p	1924.11	0.914366	0.687195	1.54579	0.628348	0.49196	0.94745	46.6572	93.552	215.779	136.225	402.131	42.4725	TCAGTGCATCACAGAACTTTGT	22
hsa-miR-149-5p	0.49285	3.99221	-0.634927	0.172568	-2.53477	0.525476	0.962161	0	0.234662	0	0	0	0	TCTGGCTCCGTGTCTTCACTCCC	23
hsa-miR-150-3p	120.662	0.974327	0.863782	1.79204	0.841607	0.387708	0.849136	9.83298	5.16257	4.64042	21.2071	3.79695	10.1007	CTGGTACAGGCCTGGGGGACAG	22
hsa-miR-150-5p	445.79	0.869572	0.192729	1.12318	0.167592	0.847171	0.991222	18.94	50.6088	28.6932	73.4141	27.269	11.177	TCTCCCAACCCTTGTACCAGTG	22
hsa-miR-151a-3p	256331	0.887233	1.35658	2.30315	1.20361	0.174913	0.755326	8036.98	11178	17005.2	14703	68798.6	6091.12	CTAGACTGAAGCTCCTTGAGG	21
hsa-miR-151a-5p	111.276	0.883095	0.612836	1.45517	0.541193	0.539985	0.963766	10.097	6.80521	3.71233	7.173	16.9137	7.28574	TCGAGGAGCTCACAGTCTAGT	21
hsa-miR-152-3p	60.6685	1.59249	0.298968	1.39098	0.476103	0.764965	0.98705	1.18788	4.84969	5.9552	4.3038	13.6	0	TCAGTGCATGACAGAACTTGG	21
hsa-miR-155-5p	335.591	0.757566	0.0470089	1.02499	0.0356123	0.962506	0.997824	27.0572	30.7408	18.5617	44.1607	23.334	12.5845	TTAATGCTAATCGTGATAGGGGTT	24
hsa-miR-15a-5p	10.2774	3.57771	-1.28981	0.0408205	-4.61456	0.197117	0.755326	4.28956	0	0	0.187122	0	0	TAGCAGCACATAATGGTTTGTG	22
hsa-miR-15b-3p	10.3657	3.91086	-1.77276	0.0081839	-6.933	0.0762693	0.755326	0	0	4.94978	0	0	0	CGAATCATTATTTGCTGCTCTA	22
hsa-miR-15b-5p	56.1576	1.55175	0.0793923	1.08915	0.123197	0.936721	0.997824	4.35555	6.25766	1.77883	7.36012	7.11064	0	TAGCAGCACATCATGGTTTACA	22
hsa-miR-16-1-3p	6.22033	3.83183	1.60401	70.8303	6.14629	0.108711	0.755326	0	0	0	1.6841	1.38071	0	CCAGTATTAACTGTGCTGCTGA	22
hsa-miR-16-2-3p	390.884	0.651676	0.582039	1.30071	0.379301	0.56054	0.97066	23.6256	32.9309	22.1193	29.1286	48.2557	26.5764	CCAATATTACTGTGCTGCTTTA	22
hsa-miR-16-5p	258.789	0.917643	0.119374	1.07889	0.109543	0.904979	0.997824	17.9501	19.6334	20.0311	29.2534	33.6202	3.06332	TAGCAGCACGTAAATATTGGCG	22
hsa-miR-17-5p	40.0285	1.96207	2.06358	16.5513	4.04888	0.0390579	0.755326	0	0.625766	0.464042	8.48285	10.2863	0	CAAAGTGCTTACAGTGCAGGTAG	23
hsa-miR-181a-2-3p	234.674	0.766688	0.366362	1.21494	0.280885	0.714095	0.98705	7.58921	23.9356	18.2523	25.6357	21.47	13.2468	ACCACTGACCGTTGACTGTACC	22
hsa-miR-181a-3p	19.712	2.01964	-0.319707	0.639185	-0.645696	0.74919	0.98705	3.95959	0.0782208	1.31478	2.30783	1.44974	0	ACCATCGACCGTTGATTGTACC	22
hsa-miR-181a-5p	611.637	0.679535	0.138747	1.06754	0.0942837	0.88965	0.99764	32.6006	65.8619	39.3662	68.9856	48.739	30.3848	AACATTCAACGCTGTCGGTGAGT	23
hsa-miR-181b-5p	85.191	0.819828	0.0322488	1.01849	0.0264385	0.974274	0.997824	5.21346	8.05674	6.3419	7.79674	6.76547	5.38151	AACATTCATTGCTGTCGGTGGGT	23
hsa-miR-181d-5p	37.1	1.56421	-0.70382	0.466219	-1.10092	0.481545	0.945872	3.49764	3.59816	4.64042	3.99193	1.72588	0	AACATTCATTGTTGTCGGTGGGT	23
hsa-miR-182-5p	862.132	0.591616	-0.685989	0.754796	-0.405842	0.49272	0.94745	63.6834	84.7913	79.5058	60.6898	54.1928	55.2226	TTTGGCAATGGTAGAACTCACACT	24
hsa-miR-1827	0.328567	4.0344	-0.482873	0.259157	-1.9481	0.629186	0.98705	0	0.156442	0	0	0	0	TGAGGCAGTAGATTGAAT	18
hsa-miR-183-5p	1209.65	0.67841	-0.629791	0.743675	-0.427256	0.528832	0.962161	91.4005	103.095	127.302	73.8507	48.9461	106.14	TATGGCACTGGTAGAATTCACT	22
hsa-miR-184	69.7935	1.12624	0.755883	1.80413	0.851305	0.449719	0.919042	4.48754	3.36349	3.55765	1.49697	4.4873	13.2468	TGGACGGAGAACTGATAAGGGT	22
hsa-miR-1843	68.6715	0.961283	0.366448	1.27656	0.35226	0.714031	0.98705	3.36565	6.49232	4.17637	4.80279	3.65887	8.52762	TATGGAGGTCTCTGTCTGGC	20
hsa-miR-185-3p	12.6131	2.5663	0.899979	4.95752	2.30962	0.368131	0.831164	0	0.547545	0.464042	0.187122	5.24669	0	AGGGGCTGGCTTTCCTCTGGTC	22
hsa-miR-185-5p	2657.56	0.781649	-0.413861	0.799132	-0.323494	0.678976	0.98705	121.427	454.776	115.701	149.261	284.84	126.507	TGGAGAGAAAGGCAGTTCCTGA	22
hsa-miR-186-5p	423.824	0.634503	0.231372	1.10712	0.146806	0.817026	0.98705	23.9555	39.7361	29.8533	39.2332	38.4527	26.2452	CAAAGAATTCTCCTTTTGGGCT	22
hsa-miR-187-3p	1.13375	3.94406	-0.948157	0.0748636	-3.73959	0.343049	0.804059	0	0	0.541382	0	0	0	TCGTGTCTTGTGTTGCAGCCGG	22
hsa-miR-18a-5p	0.132834	4.08047	0.222985	1.87889	0.909883	0.823547	0.98705	0	0	0	0	0.0690354	0	TAAGGTGCATCTAGTGCAGATAG	23
hsa-miR-1908-5p	66.6506	1.95105	1.2254	5.24458	2.39083	0.220424	0.755326	0	5.08435	0	1.30985	19.468	6.29223	CGGCGGGGACGGCGATTGGTC	21
hsa-miR-191-3p	14.2986	2.37688	0.252253	1.51527	0.599573	0.800846	0.98705	0.923904	0	1.70149	1.99597	2.27817	0	GCTGCGCTTGGATTTCGTCCCC	22
hsa-miR-191-5p	1962.35	0.730681	1.12971	1.77209	0.825454	0.2586	0.755326	79.6538	93.0827	157.078	177.017	356.292	77.6593	CAACGGAATCCCAAAAGCAGCTG	23
hsa-miR-192-5p	613.227	0.643029	0.98187	1.54904	0.631371	0.326164	0.79013	38.474	27.1426	45.3214	45.7201	63.8577	61.1836	CTGACCTATGAATTGACAGCC	21
hsa-miR-193a-5p	80.6321	1.06136	-0.307094	0.79778	-0.325937	0.758772	0.98705	1.31986	6.96165	12.9932	5.86315	7.93907	3.22891	TGGGTCTTTGCGGGCGAGATGA	22
hsa-miR-193b-5p	45.3545	1.68586	-0.0452623	0.948483	-0.0763059	0.963898	0.997824	0.19798	3.83282	7.03796	0.374243	0.207106	8.36204	CGGGGTTTTGAGGGCGAGATGA	22
hsa-miR-194-5p	121.865	0.842174	1.07561	1.87365	0.905852	0.282101	0.759576	7.32524	8.6825	3.48031	14.9697	8.90556	12.2533	TGTAACAGCAACTCCATGTGGA	22
hsa-miR-195-3p	84.541	1.13599	1.02568	2.24257	1.16516	0.305045	0.781738	1.9798	3.59816	6.65126	1.6841	6.69643	16.8069	CCAATATTGGCTGTGCTGCTCC	22
hsa-miR-196b-5p	15.1597	3.40709	0.142971	1.40164	0.487115	0.886313	0.997396	0	0	3.01627	4.17905	0	0	TAGGTAGTTTCCTGTTGTTGGG	22
hsa-miR-197-3p	49.3451	1.76844	0.291018	1.42865	0.514648	0.771038	0.98705	0	2.97239	6.7286	6.98588	7.17968	0.165585	TTCACCACCTTCTCCACCCAGC	22
hsa-miR-199a-3p>hsa-miR-199b-3p	541.649	0.811054	2.81374	4.86384	2.28209	0.00489687	0.325234	8.51312	18.3819	16.3188	41.4163	149.185	29.8053	ACAGTAGTCTGCACATTGGTTA	22
hsa-miR-199a-5p	185.118	0.854428	0.278858	1.17957	0.238264	0.780354	0.98705	8.64511	9.07361	21.9646	15.344	26.9928	6.29223	CCCAGTGTTCAGACTACCTGTTC	23
hsa-miR-199b-5p	8.42883	3.35662	-0.336206	0.457386	-1.12852	0.736715	0.98705	2.44175	0.0782208	0	1.24748	0	0	CCCAGTGTTTAGACTATCTGTTC	23
hsa-miR-19a-3p	0.530488	3.9837	0.655392	6.10879	2.61089	0.512216	0.962161	0	0	0	0.0623739	0.207106	0	TGTGCAAATCTATGCAAAACTGA	23
hsa-miR-19b-3p	27.7028	2.1335	-1.08276	0.201653	-2.31005	0.278917	0.758616	0	2.50306	8.50743	1.4346	0.828424	0	TGTGCAAATCCATGCAAAACTGA	23
hsa-miR-200a-3p	14.1669	2.39171	-0.122915	0.815651	-0.293976	0.902174	0.997824	0	1.32975	2.39755	1.6841	1.44974	0	TAACACTGTCTGGTAACGATGT	22
hsa-miR-200a-5p	0.323928	4.03597	-0.478256	0.262388	-1.93023	0.632468	0.98705	0	0	0.154681	0	0	0	CATCTTACCGGACAGTGCTGGA	22
hsa-miR-200b-3p	18.9171	2.40394	2.81698	109.279	6.77188	0.00484769	0.325234	0	0.0782208	0	0.0623739	1.1736	6.5406	TAATACTGCCTGGTAATGATGA	22
hsa-miR-200b-5p	2.01295	3.92924	0.874965	10.8374	3.43795	0.381593	0.844805	0	0.0782208	0	0.810861	0.0690354	0	CATCTTACTGGGCAGCATTGGA	22
hsa-miR-200c-3p	12.5016	3.51811	-0.397505	0.379332	-1.39847	0.690995	0.98705	0	0	4.33106	1.62172	0	0	TAATACTGCCGGGTAATGATGGA	23
hsa-miR-203a-3p	12.28	2.19101	-0.932649	0.242583	-2.04345	0.351001	0.815591	0.0659932	1.01687	3.63499	0.810861	0.345177	0	GTGAAATGTTTAGGACCACTAG	22
hsa-miR-203b-5p	2.49884	3.81608	0.397063	2.85843	1.51522	0.691321	0.98705	0	0.0782208	0.232021	0.810861	0.0690354	0	TAGTGGTCCTAAACATTTCACA	22
hsa-miR-204-3p	37.636	2.09812	1.25838	6.23428	2.64022	0.208256	0.755326	2.11178	0.0782208	0.0773403	0.748487	0	12.3361	GCTGGGAAGGCAAAGGGACGT	21
hsa-miR-204-5p	4.11784	3.9169	1.41743	46.9135	5.55193	0.156357	0.755326	0	0	0	0	2.1401	0	TTCCCTTTGTCATCCTATGCCT	22
hsa-miR-205-5p	0.323928	4.03597	-0.478256	0.262388	-1.93023	0.632468	0.98705	0	0	0.154681	0	0	0	TCCTTCATTCCACCGGAGTCTG	22
hsa-miR-206	298.626	1.33157	2.09422	6.90964	2.78861	0.0362401	0.755326	2.83771	9.23005	5.64584	8.79472	0.828424	96.2048	TGGAATGTAAGGAAGTGTGTGG	22
hsa-miR-20a-5p	345.008	0.899414	1.68871	2.86563	1.51885	0.0912741	0.755326	6.20336	21.8236	13.9212	25.6357	87.813	12.9984	TAAAGTGCTTATAGTGCAGGTAG	23
hsa-miR-20b-5p	8.96833	3.43089	-1.95984	0.00945966	-6.724	0.0500141	0.755326	0	2.03374	2.24287	0	0	0	CAAAGTGCTCATAGTGCAGGTAG	23
hsa-miR-210-3p	6.11035	3.9136	1.5639	69.5737	6.12047	0.117842	0.755326	0	0	0	0	3.17563	0	CTGTGCGTGTGACAGCGGCTGA	22
hsa-miR-2110	94.429	1.4177	-0.688163	0.508525	-0.97561	0.49135	0.94745	9.23904	12.5153	7.19264	6.05027	9.87206	0	TTGGGGAAACGGCCGCTGAGTG	22
hsa-miR-212-5p	3.69564	3.91805	1.37728	42.1147	5.39625	0.168426	0.755326	0	0	0	1.74647	0	0	ACCTTGGCTCTAGACTGCTTACT	23
hsa-miR-21-3p	3.32084	3.91932	1.33753	37.8492	5.24219	0.181051	0.755326	0	0	0	0	1.72588	0	CAACACCAGTCGATGGGCTGT	21
hsa-miR-214-3p	1.0621	3.89884	-0.177419	0.619113	-0.691726	0.85918	0.991222	0	0	0.309361	0	0	0.165585	ACAGCAGGCACAGACAGGCAGT	22
hsa-miR-214-5p	4.69696	3.9158	-1.47885	0.0180623	-5.79088	0.13918	0.755326	0	0	2.24287	0	0	0	TGCCTGTCTACACTTGCTGTGC	22
hsa-miR-215-5p	195.855	1.11533	0.65986	1.66551	0.735963			14.4525	9.7776	9.35817	3.05632	5.79897	41.893	ATGACCTATGAATTGACAGAC	21
hsa-miR-21-5p	4030.89	0.637926	1.52236	1.9604	0.97115	0.12792	0.755326	228.732	178.422	219.646	289.041	688.973	292.589	TAGCTTATCAGACTGATGTTGA	22
hsa-miR-216a-3p	0.207123	4.08047	0.222985	1.87889	0.909883	0.823547	0.98705	0	0	0	0	0	0.0827925	TCACAGTGGTCTCTGGGATTAT	22
hsa-miR-216a-5p	0.323928	4.03597	-0.478256	0.262388	-1.93023	0.632468	0.98705	0	0	0.154681	0	0	0	TAATCTCAGCTGGCAACTGTGA	22
hsa-miR-216b-5p	0.152022	4.08047	-0.24842	0.495284	-1.01367	0.80381	0.98705	0.0659932	0	0	0	0	0	AAATCTCTGCAGGCAAATGTGA	22
hsa-miR-218-5p	8.74453	3.24741	-0.10994	0.780775	-0.357021	0.912457	0.997824	0	1.95552	0.386701	1.80884	0	0	TTGTGCTTGATCTAACCATGT	21
hsa-miR-219a-1-3p	3.57889	3.91842	1.36534	40.7849	5.34996	0.172147	0.755326	0	0	0	0.561365	1.24264	0	AGAGTTGAGTCTGGACGTCCCG	22
hsa-miR-219a-2-3p	0.131987	4.08047	0.222985	1.87889	0.909883	0.823547	0.98705	0	0	0	0.0623739	0	0	AGAATTGTGGCTGGACATCTGT	22
hsa-miR-221-3p	734.879	0.917698	1.85247	3.24904	1.70001	0.0639577	0.755326	18.3461	27.6902	34.6484	56.7603	209.798	15.2338	AGCTACATTGTCTGCTGGGTTTC	23
hsa-miR-221-5p	10.1992	3.07522	-0.400977	0.425405	-1.23309	0.688437	0.98705	0	1.25153	2.16553	1.4346	0	0	ACCTGGCATACAATGTAGATTT	22
hsa-miR-222-3p	111.737	1.43761	-0.55001	0.578063	-0.790701	0.582313	0.979957	15.7724	11.1073	5.33648	10.7283	9.45785	0	AGCTACATCTGGCTACTGGGT	21
hsa-miR-223-3p	121.08	1.38395	1.87051	6.01555	2.5887	0.0614132	0.755326	0	3.20705	5.02712	6.42451	24.7147	17.0552	TGTCAGTTTGTCAAATACCCCA	22
hsa-miR-223-5p	392.379	0.747064	2.8535	4.38248	2.13175	0.00432406	0.325234	7.45723	16.661	9.89955	25.8228	74.5582	48.5164	CGTGTATTTGACAAGCTGAGTT	22
hsa-miR-22-3p	1393.75	0.708723	0.426734	1.23322	0.302436	0.669573	0.98705	51.5407	98.7146	142.306	69.6717	140.073	140.996	AAGCTGCCAGTTGAAGAACTGT	22
hsa-miR-224-5p	562.137	0.813466	1.91825	2.94941	1.56043	0.0550799	0.755326	26.3973	13.2193	25.677	33.4324	138.347	33.117	TCAAGTCACTAGTGGTTCCGTTTAG	25
hsa-miR-22-5p	42.3906	1.68101	0.208442	1.27491	0.350393	0.834884	0.991222	0.593939	3.91104	4.33106	2.8692	9.1817	0	AGTTCTTCAGTGGCAAGCTTTA	22
hsa-miR-2355-3p	3.18801	3.91984	1.32236	36.3385	5.18343	0.18605	0.755326	0	0	0	0	1.65685	0	ATTGTCCTTGCTGTTTGGAGAT	22
hsa-miR-23a-3p	100.352	1.05532	0.272573	1.22065	0.287652	0.785181	0.98705	13.5946	3.20705	3.40297	3.24344	14.7736	7.94808	ATCACATTGCCAGGGATTTCC	21
hsa-miR-23a-5p	4.98824	3.77523	0.467619	3.39961	1.76537	0.640057	0.98705	0	0.0782208	0.464042	0	2.00203	0	GGGGTTCCTGGGGATGGGATTT	22
hsa-miR-23b-3p	33.8922	2.46559	-1.18116	0.132838	-2.91226	0.237538	0.755326	10.9549	0	2.24287	1.87122	0	0	ATCACATTGCCAGGGATTACCAC	23
hsa-miR-23b-5p	32.8843	1.90486	1.75757	10.1818	3.34792	0.0788205	0.755326	0	1.09509	0.309361	1.87122	13.3929	0.0827925	TGGGTTCCTGGCATGCTGATTT	22
hsa-miR-23c	0.152022	4.08047	-0.24842	0.495284	-1.01367	0.80381	0.98705	0.0659932	0	0	0	0	0	ATCACATTGCCAGTGATTACCC	22
hsa-miR-24-2-5p	1.45186	3.93533	1.02981	16.5948	4.05266	0.303097	0.780802	0	0	0	0.686113	0	0	TGCCTACTGAGCTGAAACACAG	22
hsa-miR-24-3p	2236.87	0.785928	0.793853	1.54105	0.623912	0.427281	0.896165	104.863	125.388	179.275	171.466	436.027	61.846	TGGCTCAGTTCAGCAGGAACAG	22
hsa-miR-25-3p	10390	0.59037	0.974487	1.49	0.575308	0.329815	0.791754	772.12	581.024	560.485	884.712	1313.88	726.338	CATTGCACTTGTCTCGGTCTGA	22
hsa-miR-25-5p	20.1884	2.38366	-0.411948	0.506297	-0.981945	0.680378	0.98705	0	4.5368	1.85617	0.124748	3.38273	0	AGGCGGAGACTTGGGCAATTG	21
hsa-miR-26a-1-3p	2.78951	3.9217	1.27272	31.8062	4.99124	0.203116	0.755326	0	0	0	0	1.44974	0	CCTATTCTTGGTTACTTGCACG	22
hsa-miR-26a-5p	24357.3	0.718196	-0.102572	0.95022	-0.0736666	0.918303	0.997824	1494.22	1799.39	2515.72	2450.73	2695	598.093	TTCAAGTAATCCAGGATAGGCT	22
hsa-miR-26b-3p	2.62854	3.9229	-1.26256	0.0322877	-4.95287	0.206749	0.755326	0	1.25153	0	0	0	0	CCTGTTCTCCATTACTTGGCT	21
hsa-miR-26b-5p	582.802	0.677562	0.167141	1.08166	0.113248	0.867259	0.992522	33.2606	53.6594	43.3106	67.3015	51.9146	24.1754	TTCAAGTAATTCAGGATAGGT	21
hsa-miR-27a-3p	1182.29	0.696058	-0.142805	0.933421	-0.0994005	0.886444	0.997396	150.332	61.9508	64.5018	83.8929	107.833	74.2648	TTCACAGTGGCTAAGTTCCGC	21
hsa-miR-27a-5p	148.474	0.833319	-1.18711	0.503744	-0.989237	0.235186	0.755326	24.3515	12.1242	8.19807	8.98184	7.04161	6.87177	AGGGCTTAGCTGCTTGTGAGCA	22
hsa-miR-27b-3p	2191.42	0.647354	1.11662	1.65044	0.722848	0.264157	0.755326	156.404	111.934	110.519	157.931	345.522	146.129	TTCACAGTGGCTAAGTTCTGC	21
hsa-miR-27b-5p	9.87699	2.33537	-0.325084	0.590828	-0.75919	0.745118	0.98705	0	2.19018	0.773403	0.249496	1.51878	0.0827925	AGAGCTTAGCTGATTGGTGAAC	22
hsa-miR-28-3p	1183.59	0.838176	1.15119	1.95193	0.964901	0.249653	0.755326	55.2363	33.7914	96.83	137.597	216.978	29.5569	CACTAGATTGTGAGCTCCTGGA	22
hsa-miR-28-5p	159.576	0.852796	0.958323	1.76205	0.817254	0.3379	0.804059	6.7313	11.8896	8.27541	14.2213	29.8233	5.71268	AAGGAGCTCACAGTCTATTGAG	22
hsa-miR-296-3p	2.7785	3.92176	1.27127	31.6828	4.98563	0.203631	0.755326	0	0	0	0.810861	0.552283	0	GAGGGTTGGGTGGAGGCTCTCC	22
hsa-miR-296-5p	7.57152	3.91228	1.64341	86.191	6.42947	0.100299	0.755326	0	0	0	0	3.93502	0	AGGGCCCCCCCTCAATCCTGT	21
hsa-miR-299-5p	0.449139	4.03865	-0.232333	0.521844	-0.938311	0.81628	0.98705	0.0659932	0.0782208	0	0	0.0690354	0	TGGTTTACCGTCCCACATACAT	22
hsa-miR-29a-3p	76.6978	1.19004	0.394104	1.38415	0.468999	0.693504	0.98705	0.329966	5.31901	9.66753	8.48285	6.48932	5.62989	TAGCACCATCTGAAATCGGTTA	22
hsa-miR-29b-3p	0.207123	4.08047	0.222985	1.87889	0.909883	0.823547	0.98705	0	0	0	0	0	0.0827925	TAGCACCATTTGAAATCAGTGTT	23
hsa-miR-301a-5p	3.85218	3.9176	1.39266	43.8921	5.45589	0.163722	0.755326	0	0	0	0	2.00203	0	GCTCTGACTTTATTGCACTACT	22
hsa-miR-3074-3p	13.009	3.48472	-0.42398	0.359123	-1.47745	0.67158	0.98705	4.15757	0	0	1.62172	0	0	GATATCAGCTCAGTAGGCACCG	22
hsa-miR-3074-5p	1.13839	3.94392	-0.949625	0.0745709	-3.74524	0.342303	0.804059	0	0.156442	0.386701	0	0	0	GTTCCTGCTGAACTGAGCCAG	21
hsa-miR-30a-3p	622.371	0.728124	-1.12501	0.566777	-0.819147	0.260585	0.755326	73.8464	52.095	56.2264	60.3156	25.6812	19.2079	CTTTCAGTCGGATGTTTGCAGC	22
hsa-miR-30a-5p	395.827	1.17408	-1.11335	0.404116	-1.30716	0.265558	0.755326	50.0228	45.8374	33.643	39.1708	15.671	0.33117	TGTAAACATCCTCGACTGGAAG	22
hsa-miR-30b-3p	10.1568	2.72241	0.0469076	1.09255	0.127702	0.962587	0.997824	0	0.0782208	2.24287	1.30985	1.31167	0	CTGGGAGGTGGATGTTTACTTC	22
hsa-miR-30b-5p	14.5263	3.04166	0.303078	1.89456	0.921862			0	0.0782208	2.32021	4.49092	0	0	TGTAAACATCCTACACTCAGCT	22
hsa-miR-30c-1-3p	7.96071	3.57184	1.82036	90.6374	6.50203	0.0687043	0.755326	0	0	0	0.686113	3.38273	0	CTGGGAGAGGGTTGTTTACTCC	22
hsa-miR-30c-2-3p	9.68222	3.01604	-1.93679	0.0174402	-5.84144	0.0527705	0.755326	0	2.73773	1.77883	0	0	0.0827925	CTGGGAGAAGGCTGTTTACTCT	22
hsa-miR-30c-5p	529.538	0.659358	-1.37975	0.532277	-0.909751	0.167663	0.755326	68.105	44.6641	45.3214	37.4243	26.2334	21.6916	TGTAAACATCCTACACTCTCAGC	23
hsa-miR-30d-3p	0.762278	3.97351	-0.486423	0.261919	-1.93281	0.626667	0.98705	0.131986	0.0782208	0.0773403	0.0623739	0	0	CTTTCAGTCAGATGTTTGCTGC	22
hsa-miR-30d-5p	1932.31	0.720531	0.028635	1.0144	0.0206324	0.977156	0.997824	129.281	181.629	133.721	191.737	230.233	49.6755	TGTAAACATCCCCGACTGGAAG	22
hsa-miR-30e-3p	1975.25	0.739067	0.683921	1.41958	0.505463	0.494025	0.94745	64.9373	147.759	170.226	149.261	330.472	82.7925	CTTTCAGTCGGATGTTTACAGC	22
hsa-miR-30e-5p	66.8313	1.26097	-0.89388	0.457817	-1.12716	0.371386	0.834982	14.3205	3.20705	2.93893	4.92754	5.03958	0.33117	TGTAAACATCCTTGACTGGAAG	22
hsa-miR-3120-3p	6.71225	3.54967	-0.0217281	0.947943	-0.0771274	0.982665	0.997824	0	1.64264	0	0	1.58781	0.0827925	CACAGCAAGTGTAGACAGGCA	21
hsa-miR-3120-5p	28.6439	2.29781	0.310606	1.64002	0.713713	0.7561	0.98705	0	0.234662	4.94978	1.06036	8.07714	0	CCTGTCTGTGCCTGCTGTACA	21
hsa-miR-3121-3p	1.71583	3.93097	1.09199	19.5974	4.29259	0.274836	0.755326	0	0	0	0.810861	0	0	TAAATAGAGTAGGCAAAGGACA	22
hsa-miR-3122	2.63974	3.92254	1.25224	30.1058	4.91197	0.210482	0.755326	0	0	0	1.24748	0	0	GTTGGGACAAGAGGACGGTCTT	22
hsa-miR-3127-5p	5.66874	3.91425	-1.54875	0.0149655	-6.06221	0.121441	0.755326	0	0	2.70691	0	0	0	ATCAGGGCTTGTGGAATGGGAAG	23
hsa-miR-3135b	5.58473	3.88022	-1.09729	0.0522753	-4.25773	0.272515	0.755326	2.30976	0	0	0.124748	0	0	GGCTGGAGCGAGTGCAGTGGTG	22
hsa-miR-3138	6.14097	3.57898	-0.763613	0.150418	-2.73296	0.445098	0.914286	0	0	2.55223	0.0623739	0.345177	0	TGTGGACAGTGAGGTAGAGGGAGT	24
hsa-miR-3140-3p	3.43167	3.91892	1.34975	39.1125	5.28956	0.177096	0.755326	0	0	0	1.62172	0	0	AGCTTTTGGGAATTCAGGTAGT	22
hsa-miR-3149	12.6345	3.84931	1.86138	143.511	7.16502	0.0626907	0.755326	0	0	0	0	0	5.05034	TTTGTATGGATATGTGTGTGTAT	23
hsa-miR-3150a-5p	5.61272	3.05809	1.32992	16.7609	4.06702	0.183544	0.755326	0.0659932	0.0782208	0	1.24748	1.38071	0	CAACCTCGACGATCTCCTCAGC	22
hsa-miR-3151-5p	1.97981	3.92777	1.14524	22.5999	4.49824	0.252109	0.755326	0	0	0	0.935609	0	0	GGTGGGGCAATGGGATCAGGT	21
hsa-miR-3157-3p	4.53499	3.91612	-1.4658	0.0187075	-5.74024	0.142703	0.755326	0	0	2.16553	0	0	0	CTGCCCTAGTCTAGCTGAAGCT	22
hsa-miR-3158-3p	729.134	0.683245	0.00272755	1.00129	0.00186359	0.997824	0.997824	79.9177	52.8772	33.0243	48.4022	66.6191	53.6495	AAGGGCTTCCTCTCTGCAGGAC	22
hsa-miR-3164	3.77852	3.91799	-1.39782	0.0224575	-5.47666	0.162166	0.755326	0	1.79908	0	0	0	0	TGTGACTTTAAGGGAAATGGCG	22
hsa-miR-3168	0.164283	4.08047	-0.24842	0.495284	-1.01367	0.80381	0.98705	0	0.0782208	0	0	0	0	GAGTTCTACAGTCAGAC	17
hsa-miR-3173-5p	1.46117	3.93515	1.03213	16.6979	4.06159	0.302011	0.780802	0	0	0	0	0.759389	0	TGCCCTGCCTGTTTTCTCCTTT	22
hsa-miR-3174	7.2813	3.63568	1.75302	82.9077	6.37343	0.0795978	0.755326	0	0	0	1.80884	1.79492	0	TAGTGAGTTAGAGATGCAGAGCC	23
hsa-miR-3177-3p	20.9511	2.65798	0.60458	3.0461	1.60696	0.545458	0.963925	0	0	2.47489	2.8692	5.03958	0	TGCACGGCACTGGGGACACGT	21
hsa-miR-3180-3p	0.797002	3.95841	0.806506	9.14179	3.19248	0.419951	0.887694	0	0	0	0	0.414212	0	TGGGGCGGAGCTTCCGGAGGCC	22
hsa-miR-3184-5p	331.793	1.14639	-0.506856	0.668475	-0.581055	0.612256	0.98705	25.6713	32.6181	34.0297	19.1488	47.3583	0.496755	TGAGGGGCCTCAGACCGAGCTTTT	24
hsa-miR-3188	3.61424	3.9185	-1.38127	0.0234787	-5.41251	0.167196	0.755326	0	1.72086	0	0	0	0	AGAGGCTTTGTGCGGATACGGGG	23
hsa-miR-3192-3p	0.164283	4.08047	-0.24842	0.495284	-1.01367	0.80381	0.98705	0	0.0782208	0	0	0	0	CTCTGATCGCCCTCTCAGCTC	21
hsa-miR-3192-5p	3.61424	3.9185	-1.38127	0.0234787	-5.41251	0.167196	0.755326	0	1.72086	0	0	0	0	TCTGGGAGGTTGTAGCAGTGGAA	23
hsa-miR-3198	2.9571	3.92111	-1.30649	0.0286985	-5.12288	0.191386	0.755326	0	1.40797	0	0	0	0	GTGGAGTCCTGGGGAATGGAGA	22
hsa-miR-320a-3p	6747.98	0.77269	-0.0557134	0.970601	-0.0430492	0.95557	0.997824	278.887	977.368	348.186	261.97	812.753	481.852	AAAAGCTGGGTTGAGAGGGCGA	22
hsa-miR-320b	520.191	0.809828	-1.36639	0.464406	-1.10654	0.171817	0.755326	43.0275	81.8971	40.1396	33.1205	9.1817	30.8816	AAAAGCTGGGTTGAGAGGGCAA	22
hsa-miR-320c	103.896	1.36354	-0.0451929	0.958186	-0.0616221	0.963954	0.997824	0.0659932	8.60428	16.6282	6.42451	5.79897	10.4318	AAAAGCTGGGTTGAGAGGGT	20
hsa-miR-320d	36.2905	1.49354	0.511045	1.69733	0.763264	0.60932	0.98705	1.45185	2.11196	2.70691	0.0623739	6.42029	4.13962	AAAAGCTGGGTTGAGAGGA	19
hsa-miR-323a-3p	75.513	1.87551	1.01847	3.75846	1.91014			0	0	7.57935	10.5412	11.1147	6.37502	CACATTACACGGTCGACCTCT	21
hsa-miR-323b-3p	66.3398	1.49	1.09334	3.09316	1.62908	0.274244	0.755326	5.34545	0	1.85617	11.4144	5.10862	6.45781	CCCAATACACGGTCGACCTCTT	22
hsa-miR-32-3p	3.89397	3.77145	-0.138317	0.696572	-0.521655	0.88999	0.99764	0	1.09509	0	0	0.828424	0	CAATTTAGTGTGTGTGATATTT	22
hsa-miR-32-5p	16.2894	2.89947	2.59865	185.427	7.5347	0.0093592	0.416649	0	0	0	3.61769	4.4873	0	TATTGCACATTACTAAGTTGCA	22
hsa-miR-326	6.9225	2.57301	-0.948744	0.18414	-2.44113	0.342751	0.804059	0.0659932	0.312883	2.39755	0.124748	0	0.33117	CCTCTGGGCCCTTCCTCCAG	20
hsa-miR-328-3p	626.631	1.43445	0.855371	2.34078	1.22699	0.392346	0.852042	6.40134	33.7131	48.7244	52.5188	170.31	0.0827925	CTGGCCCTCTCTGCCCTTCCGT	22
hsa-miR-329-3p	17.6595	2.94517	2.59679	200.576	7.64801	0.00940989	0.416649	0	0	0	0	1.10457	6.20943	AACACACCTGGTTAACCTCTTT	22
hsa-miR-329-5p	15.5342	3.6624	5.68261	1.8409e+06	20.812	1.32652e-08	1.05724e-05	0	0	0	0	0	6.20943	GAGGTTTTCTGGGTTTCTGTTTC	23
hsa-miR-330-3p	42.1216	2.06232	0.159886	1.25678	0.329737	0.872971	0.992522	0	1.72086	7.19264	4.92754	6.76547	0	GCAAAGCACACGGCCTGCAGAGA	23
hsa-miR-330-5p	22.0463	2.20674	0.922007	4.09716	2.03463	0.356525	0.818235	1.38586	0	0.541382	5.86315	2.76141	0	TCTCTGGGCCTGTGTCTTAGGC	22
hsa-miR-331-5p	10.0161	3.24741	0.328243	2.09354	1.06594	0.742728	0.98705	0	0.0782208	1.46947	0	3.5208	0	CTAGGTATGGTCCCAGGGATCC	22
hsa-miR-335-3p	324.588	1.11942	0.862226	1.95232	0.96519	0.388563	0.849136	2.44175	23.3098	26.4504	19.6478	83.2567	5.13313	TTTTTCATTATTGCTCCTGACC	22
hsa-miR-335-5p	26.62	2.64074	-0.0501348	0.912317	-0.132393	0.960015	0.997824	0	0	6.65126	4.49092	1.65685	0	TCAAGAGCAATAACGAAAAATGT	23
hsa-miR-337-3p	27.7808	1.92312	3.81283	161.181	7.33254	0.000137383	0.0265372	0.0659932	0	0	1.49697	5.17765	5.79547	CTCCTATATGATGCCTTTCTTC	22
hsa-miR-337-5p	2.24378	3.92531	1.1918	25.6023	4.6782	0.233338	0.755326	0	0	0	1.06036	0	0	GAACGGCTTCATACAGGAGTT	21
hsa-miR-338-3p	3.12139	3.92035	-1.32665	0.0271874	-5.20092	0.184626	0.755326	0	1.48619	0	0	0	0	TCCAGCATCAGTGATTTTGTTG	22
hsa-miR-338-5p	23.379	2.0787	3.40611	135.324	7.08028	0.000658955	0.0875312	0	0	0.0773403	0.748487	2.41624	6.78898	AACAATATCCTGGTGCTGAGTG	22
hsa-miR-339-3p	24.4963	1.68615	-0.582254	0.506359	-0.981769	0.560396	0.97066	2.30976	3.83282	1.39212	1.87122	2.20913	0	TGAGCGCCTCGACGACAGAGCCG	23
hsa-miR-339-5p	15.852	2.07981	0.0170377	1.02487	0.0354351	0.986407	0.997824	0	2.2684	1.46947	2.49496	1.31167	0.0827925	TCCCTGTCCTCCAGGAGCTCACG	23
hsa-miR-33a-5p	8.71459	3.74625	0.172401	1.56467	0.645858	0.863122	0.991222	0	0	1.62415	0	2.76141	0	GTGCATTGTAGTTGCATTGCA	21
hsa-miR-340-3p	196.267	0.695206	0.311851	1.16215	0.216801	0.755154	0.98705	12.2747	14.9402	14.8493	16.2172	14.2903	17.4692	TCCGTCTCAGTTACTTTATAGC	22
hsa-miR-340-5p	395.509	0.825912	0.991989	1.76454	0.819296	0.321203	0.79013	7.78719	26.0475	33.643	38.4847	65.9288	17.6348	TTATAAAGCAATGAGACTGATT	22
hsa-miR-342-3p	25.2769	2.16543	-0.174929	0.769079	-0.378796	0.861135	0.991222	3.49764	2.97239	0	3.55531	1.79492	0	TCTCACACAGAAATCGCACCCGT	23
hsa-miR-342-5p	462.383	0.73931	0.101006	1.05312	0.0746749	0.919546	0.997824	43.1595	30.1932	29.776	52.207	18.7086	36.2631	AGGGGTGCTATCTGTGATTGA	21
hsa-miR-345-5p	15.0392	2.39586	1.60433	14.3575	3.84374	0.108642	0.755326	0	0.391104	0.0773403	1.80884	5.31572	0	GCTGACTCCTAGTCCAGGGCTC	22
hsa-miR-34a-5p	0.164283	4.08047	-0.24842	0.495284	-1.01367	0.80381	0.98705	0	0.0782208	0	0	0	0	TGGCAGTGTCTTAGCTGGTTGT	22
hsa-miR-3605-3p	15.2639	2.78615	-0.839445	0.197672	-2.33882	0.40122	0.864249	0	4.1457	1.93351	1.1851	0	0	CCTCCGTGTTACCTGTCCTCTAG	23
hsa-miR-3605-5p	17.2787	2.77344	0.418558	2.23588	1.16084	0.675539	0.98705	0	0	2.55223	1.55935	4.4873	0	TGAGGATGGATAGCAAGGAAGCC	23
hsa-miR-3611	1.84782	3.92925	1.11957	21.0987	4.39908	0.262896	0.755326	0	0	0	0.873235	0	0	TTGTGAAGAAAGAAATTCTTA	21
hsa-miR-3613-5p	20.9696	2.70648	0.162268	1.35583	0.439174	0.871095	0.992522	0	0	4.25371	1.93359	4.14212	0	TGTTGTACTTTTTTTTTTGTTC	22
hsa-miR-361-3p	111.931	1.41256	0.048744	1.04888	0.0688538	0.961123	0.997824	18.0821	6.10122	0.0773403	16.5291	3.3137	6.37502	TCCCCCAGGTGTGATTCTGATTT	23
hsa-miR-3614-5p	6.52688	3.7529	-0.147606	0.681153	-0.553949	0.882654	0.997396	0	0	1.85617	1.24748	0	0	CCACTTGGATCTGAAGGCTGCCC	23
hsa-miR-3615	4.50449	3.91603	1.45076	51.312	5.68122	0.146847	0.755326	0	0	0	0.873235	1.38071	0	TCTCTCGGCTCCTCGCGGCTC	21
hsa-miR-361-5p	34.8973	1.26461	0.496432	1.5452	0.627793	0.61959	0.98705	4.02558	1.40797	0.696062	2.05834	2.62334	4.71917	TTATCAGAATCTCCAGGGGTAC	22
hsa-miR-363-3p	306.498	0.86416	0.781131	1.59662	0.675022	0.434726	0.902282	6.07137	36.138	13.4572	37.4867	36.0365	15.8962	AATTGCACGGTATCCATCTGTA	22
hsa-miR-363-5p	11.0055	3.62244	0.285532	2.04815	1.03432	0.775237	0.98705	0	1.72086	0	3.49294	0	0	CGGGTGGATCACGATGCAATTT	22
hsa-miR-365a-3p>hsa-miR-365b-3p	3.43167	3.91892	1.34975	39.1125	5.28956	0.177096	0.755326	0	0	0	1.62172	0	0	TAATGCCCCTAAAAATCCTTAT	22
hsa-miR-365a-5p	4.33577	2.45544	0.308965	1.6919	0.758644	0.757348	0.98705	0.0659932	0.234662	0.464042	0.873235	0.345177	0.0827925	AGGGACTTTTGGGGGCAGATGTG	23
hsa-miR-3675-5p	5.98515	3.59283	0.199532	1.64363	0.716883	0.841847	0.991222	0	0	1.08276	0.124748	1.79492	0	TATGGGGCTTCTGTAGAGATTTC	23
hsa-miR-3679-5p	17.2207	2.90256	2.62267	195.697	7.61248	0.00872425	0.416649	0	0	0	0	3.24466	4.388	TGAGGATATGGCAGGGAAGGGGA	23
hsa-miR-3688-3p	9.97332	3.60428	-1.26789	0.0421059	-4.56984	0.204837	0.755326	4.15757	0	0	0.187122	0	0	TATGGAAAGACTTTGCCACTCT	22
hsa-miR-3690	2.50776	3.92337	1.23317	28.6046	4.83818	0.217513	0.755326	0	0	0	1.1851	0	0	ACCTGGACCCAGCGTAGACAAAG	23
hsa-miR-369-3p	4.11192	3.91691	1.4169	46.8467	5.54988	0.156512	0.755326	0	0	0	0.436617	1.65685	0	AATAATACATGGTTGATCTTT	21
hsa-miR-369-5p	29.5428	1.82823	0.0262038	1.03376	0.0479066	0.979095	0.997824	3.8276	1.79908	0.928083	0.498991	7.24871	0	AGATCGACCGTGTTATATTCGC	22
hsa-miR-370-3p	214.928	0.837389	0.683124	1.48662	0.572041	0.494529	0.94745	13.9246	10.0123	15.9321	33.6819	21.539	6.29223	GCCTGCTGGGGTGGAACCTGGT	22
hsa-miR-374a-3p	18.7102	2.71824	0.487155	2.50395	1.3242	0.626148	0.98705	0	0	2.55223	3.74243	2.83045	0	CTTATCAGATTGTATTGTAATT	22
hsa-miR-374a-5p	24.2996	2.12088	-0.847464	0.287698	-1.79737	0.396736	0.856908	4.15757	2.65951	1.77883	2.55733	0	0	TTATAATACAACCTGATAAGTG	22
hsa-miR-374b-3p	3.44995	3.91906	-1.36394	0.0245971	-5.34537	0.172586	0.755326	0	1.64264	0	0	0	0	CTTAGCAGGTTGTATTATCATT	22
hsa-miR-374b-5p	15.9404	2.80168	0.518406	2.73665	1.45241	0.604175	0.98705	0	2.03374	0	1.49697	4.41826	0	ATATAATACAACCTGCTAAGTG	22
hsa-miR-375-3p	1232.24	0.922136	0.0858072	1.05638	0.0791258	0.93162	0.997824	72.8565	65.9401	139.831	42.1648	31.4111	193.238	TTTGTTCGTTCGGCTCGCGTGA	22
hsa-miR-378a-3p	158.117	0.882042	-0.927301	0.56726	-0.817918	0.35377	0.817994	16.3663	18.9294	11.2143	8.98184	16.4995	2.56657	ACTGGACTTGGAGTCAGAAGGC	22
hsa-miR-378b	0.164283	4.08047	-0.24842	0.495284	-1.01367	0.80381	0.98705	0	0.0782208	0	0	0	0	ACTGGACTTGGAGGCAGAA	19
hsa-miR-378d	0.161964	4.08047	-0.24842	0.495284	-1.01367	0.80381	0.98705	0	0	0.0773403	0	0	0	ACTGGACTTGGAGTCAGAAA	20
hsa-miR-379-5p	458.151	0.712848	0.805578	1.48891	0.574255	0.420486	0.887694	36.7582	20.8849	26.5277	65.3679	36.3126	26.328	TGGTAGACTATGGAACGTAGG	21
hsa-miR-381-3p	133.707	1.47634	0.213362	1.24401	0.314994	0.831045	0.991222	4.55353	6.88343	16.5508	21.1448	15.2568	0	TATACAAGGGCAAGCTCTCTGT	22
hsa-miR-382-3p	4.9285	3.91537	-1.49669	0.017216	-5.86011	0.134474	0.755326	0	2.34662	0	0	0	0	AATCATTCACGGACAACACTT	21
hsa-miR-382-5p	521.874	0.804344	1.66285	2.52713	1.3375	0.0963433	0.755326	8.44713	19.3987	41.9184	75.2853	70.8303	31.2955	GAAGTTGTTCGTGGTGGATTCG	22
hsa-miR-3913-5p	4.10091	3.91694	1.41591	46.7228	5.54605	0.1568	0.755326	0	0	0	1.24748	0.759389	0	TTTGGGACTGATCTTGATGTCT	22
hsa-miR-3920	3.82763	3.91766	1.39031	43.6157	5.44678	0.164434	0.755326	0	0	0	1.80884	0	0	ACTGATTATCTTAACTCTCTGA	22
hsa-miR-3928-3p	2.7697	3.81043	-0.432889	0.318752	-1.64949	0.665096	0.98705	0	0	1.00542	0	0.345177	0	GGAGGAACCTTGGAGCTTCGGC	22
hsa-miR-409-3p	2523.13	0.627178	1.26085	1.73001	0.790776	0.207363	0.755326	110.011	119.287	200.698	320.976	269.997	159.955	GAATGTTGCTCGGTGAACCCCT	22
hsa-miR-409-5p	5.70508	3.91409	1.53844	64.9652	6.0216	0.12394	0.755326	0	0	0	0.498991	2.41624	0	AGGTTACCCGAGCAACTTTGCAT	23
hsa-miR-410-3p	2.24378	3.92531	1.1918	25.6023	4.6782	0.233338	0.755326	0	0	0	1.06036	0	0	AATATAACACAGATGGCCTGT	21
hsa-miR-411-3p	5.25707	3.91484	-1.52069	0.0161397	-5.95324	0.128338	0.755326	0	2.50306	0	0	0	0	TATGTAACACGGTCCACTAACC	22
hsa-miR-411-5p	18.0914	2.7258	-0.606256	0.31808	-1.65254	0.544344	0.963925	3.43164	0	2.78425	2.05834	0	0	TAGTAGACCGTATAGCGTACG	21
hsa-miR-412-5p	3.0357	3.92049	1.30419	34.6091	5.11308	0.192168	0.755326	0	0	0	1.4346	0	0	TGGTCGACCAGTTGGAAAGTAAT	23
hsa-miR-421	2.79282	3.92195	-1.28517	0.0303875	-5.04038	0.198732	0.755326	0	1.32975	0	0	0	0	ATCAACAGACATTAATTGGGCGC	23
hsa-miR-423-3p	4986.91	0.682607	0.523756	1.28122	0.35752	0.600448	0.98705	240.677	357.625	420.499	424.579	741.095	190.423	AGCTCGGTCTGAGGCCCCTCAGT	23
hsa-miR-423-5p	72100.5	0.696414	1.15557	1.74685	0.804753	0.247859	0.755326	3107.22	2251.9	6857.68	6304.57	10660.5	4796.25	TGAGGGGCAGAGAGCGAGACTTT	23
hsa-miR-424-3p	108.232	1.8922	0.951316	3.48239	1.80008	0.341444	0.804059	0	11.4985	0	4.49092	22.5055	12.5017	CAAAACGTGAGGCGCTGCTAT	21
hsa-miR-425-3p	4.55111	3.7672	-0.234767	0.541708	-0.884414	0.814389	0.98705	0	1.40797	0	0	0.828424	0	ATCGGGAATGTCGTGTCCGCCC	22
hsa-miR-425-5p	101.578	1.45918	0.101033	1.10759	0.147426	0.919524	0.997824	8.51312	8.91717	4.71776	12.7243	13.738	0	AATGACACGATCACTCCCGTTGA	23
hsa-miR-4289	0.161964	4.08047	-0.24842	0.495284	-1.01367	0.80381	0.98705	0	0	0.0773403	0	0	0	GCATTGTGCAGGGCTATCA	19
hsa-miR-429	6.83504	3.9129	1.60426	77.5637	6.27731	0.108656	0.755326	0	0	0	0	0	2.73215	TAATACTGTCTGGTAAAACCGT	22
hsa-miR-4306	2.15447	3.92764	0.902701	11.6761	3.54548	0.366684	0.830248	0	0	0.0773403	0	1.03553	0	TGGAGAGAAAGGCAGTA	17
hsa-miR-431-5p	7.45034	3.91246	-1.65025	0.0113865	-6.45653	0.0988924	0.755326	0	0	3.55765	0	0	0	TGTCTTGCAGGCCGTCATGCA	21
hsa-miR-432-5p	842.641	0.761047	-0.103435	0.946898	-0.078719	0.917618	0.997824	35.8343	47.3236	119.8	92.5005	43.7684	51.9109	TCTTGGAGTAGGTCATTGGGTGG	23
hsa-miR-433-3p	16.6315	2.60827	2.89887	188.842	7.56104	0.00374508	0.325234	0	0	0	1.4346	0.0690354	5.38151	ATCATGATGGGCTCCTCGGTGT	22
hsa-miR-4429	0.164283	4.08047	-0.24842	0.495284	-1.01367	0.80381	0.98705	0	0.0782208	0	0	0	0	AAAAGCTGGGCTGAGAGGCG	20
hsa-miR-4433a-3p	3.16769	3.91992	1.32001	36.1103	5.17434	0.186832	0.755326	0	0	0	1.49697	0	0	ACAGGAGTGGGGGTGGGACAT	21
hsa-miR-4433a-5p	0.161964	4.08047	-0.24842	0.495284	-1.01367	0.80381	0.98705	0	0	0.0773403	0	0	0	CGTCCCACCCCCCACTCCTGT	21
hsa-miR-4433b-3p	50.4715	1.96967	-0.926689	0.282187	-1.82528	0.354088	0.817994	5.60942	2.11196	10.5183	5.23941	0	0	CAGGAGTGGGGGGTGGGACGT	21
hsa-miR-4433b-5p	7.5093	3.26146	-0.680245	0.214851	-2.21859	0.49635	0.948658	0	1.17331	1.77883	0.623739	0	0	ATGTCCCACCCCCACTCCTGT	21
hsa-miR-4436a	2.37577	3.92429	1.21306	27.1035	4.76041	0.225106	0.755326	0	0	0	1.12273	0	0	GCAGGACAGGCAGAAGTGGAT	21
hsa-miR-4443	32.781	1.72453	0.0278997	1.03391	0.0481139			4.02558	1.8773	1.39212	7.60962	0.0690354	0.165585	TTGGAGGCGTGGGTTTT	17
hsa-miR-4446-3p	530.079	0.996871	-0.0740823	0.950099	-0.0738505	0.940945	0.997824	29.4989	32.9309	64.3471	36.8006	88.9866	3.64287	CAGGGCTGGCAGTGACATGGGT	22
hsa-miR-4463	0.664168	3.96853	0.738735	7.63005	2.93169	0.460068	0.927251	0	0	0	0	0.345177	0	GAGACTGGGGTGGGGCC	17
hsa-miR-4467	24.4654	2.81405	0.107146	1.23244	0.301514			4.75151	0	0	0.124748	0	5.29872	TGGCGGCGGTAGTTATGGGCTT	22
hsa-miR-4473	17.7811	2.88779	2.65289	202.391	7.661	0.0079805	0.416649	0	0	0	1.37223	7.73196	0	CTAGTGCTCTCCGTTACAAGTA	22
hsa-miR-4489	2.25648	3.92521	1.19387	25.7442	4.68618	0.23253	0.755326	0	0	0	0.124748	1.03553	0	TGGGGCTAGTGATGCAGGACG	21
hsa-miR-4504	5.18285	3.91495	-1.51545	0.0163687	-5.93291	0.129658	0.755326	0	0	2.47489	0	0	0	TGTGACAATAGAGATGAACATG	22
hsa-miR-450a-5p	2.63974	3.92254	1.25224	30.1058	4.91197	0.210482	0.755326	0	0	0	1.24748	0	0	TTTTGCGATGTGTTCCTAATAT	22
hsa-miR-450b-5p	47.7156	1.61907	0.576612	1.91	0.933573	0.564202	0.973309	0	1.32975	6.49658	2.24546	7.45582	4.88475	TTTTGCAATATGTTCCTGAATA	22
hsa-miR-451a	46612.8	0.693822	0.496028	1.26941	0.344155	0.619875	0.98705	3424.58	3564.13	2466.46	5374.57	1940.24	4383.78	AAACCGTTACCATTACTGAGTT	22
hsa-miR-451b	2.12534	3.92634	1.17159	24.2523	4.60005	0.241363	0.755326	0	0	0	0	1.10457	0	TAGCAAGAGAACCATTACCATT	22
hsa-miR-454-5p	3.56321	3.91867	-1.37605	0.0238104	-5.39226	0.168808	0.755326	0	0	1.70149	0	0	0	ACCCTATCAATATTGTCTCTGC	22
hsa-miR-4638-5p	1.46117	3.93515	1.03213	16.6979	4.06159	0.302011	0.780802	0	0	0	0	0.759389	0	ACTCGGCTGCGGTGGACAAGT	21
hsa-miR-4644	3.05517	3.92041	1.30654	34.8277	5.12216	0.19137	0.755326	0	0	0	0	1.58781	0	TGGAGAGAGAAAAGAGACAGAAG	23
hsa-miR-4646-5p	2.92234	3.92103	1.29002	33.317	5.05819	0.197045	0.755326	0	0	0	0	1.51878	0	ACTGGGAAGAGGAGCTGAGGGA	22
hsa-miR-4647	13.6212	2.55338	0.443948	2.19401	1.13357	0.65708	0.98705	0	2.03374	0	1.6841	2.89949	0.0827925	GAAGATGGTGCTGTGCTGAGGAA	23
hsa-miR-4661-5p	25.3761	2.47516	2.90942	147.163	7.20127	0.00362097	0.325234	0	0.0782208	0	6.23739	0	4.80196	AACTAGCTCTGTGGATCCTGAC	22
hsa-miR-4664-3p	3.58651	3.91839	1.36612	40.8706	5.35299	0.171902	0.755326	0	0	0	0	1.86396	0	CTTCCGGTCTGTGAGCCCCGTC	22
hsa-miR-4665-5p	13.2552	3.45942	0.583172	4.04864	2.01744			0	1.25153	0	0	5.52283	0	CTGGGGGACGCGTGAGCGCGAGC	23
hsa-miR-4671-5p	4.0491	3.91724	-1.42363	0.0209527	-5.57672	0.154552	0.755326	0	0	1.93351	0	0	0	ACCGAAGACTGTGCGCTAATCT	22
hsa-miR-4677-3p	1.9714	3.92826	-1.15511	0.0430576	-4.53759	0.248044	0.755326	0	0.938649	0	0	0	0	TCTGTGAGACCAAAGAACTACT	22
hsa-miR-4710	3.30899	3.91937	1.33621	37.716	5.23711	0.18148	0.755326	0	0	0	0.873235	0.759389	0	GGGTGAGGGCAGGTGGTT	18
hsa-miR-4732-3p	28.7648	2.53557	-1.33277	0.0960999	-3.37932	0.182608	0.755326	10.6249	0	0.850743	1.1851	0	0	GCCCTGACCTGTCCTGTTCTG	21
hsa-miR-4732-5p	211.302	1.02436	0.0860064	1.06297	0.0881014	0.931461	0.997824	31.7427	9.46471	4.48574	20.4586	6.00608	21.6088	TGTAGAGCAGGGAGCAGGAAGCT	23
hsa-miR-4738-3p	1.18788	3.9416	0.955114	13.5919	3.76468	0.33952	0.804059	0	0	0	0.561365	0	0	TGAAACTGGAGCGCCTGGAGGA	22
hsa-miR-4746-5p	15.1597	2.81864	0.517431	2.74813	1.45845	0.604855	0.98705	0	0	1.93351	3.49294	1.93299	0	CCGGTCCCAGGAGAACCTGCAGA	23
hsa-miR-4755-5p	4.27137	3.9167	-1.44346	0.0198654	-5.6536	0.148891	0.755326	0	2.03374	0	0	0	0	TTTCCCTTCAGAGCCTGGCTTT	22
hsa-miR-4784	1.85967	3.92911	1.1219	21.2306	4.40808	0.261905	0.755326	0	0	0	0	0.966495	0	TGAGGAGATGCTGGGACTGA	20
hsa-miR-4786-5p	3.9428	3.91752	-1.41367	0.0215214	-5.53808	0.157459	0.755326	0	1.8773	0	0	0	0	TGAGACCAGGACTGGATGCACC	22
hsa-miR-4791	2.30374	3.88151	0.674974	6.14715	2.61992	0.499692	0.952763	0	0	0.154681	0.935609	0	0	TGGATATGATGACTGAAA	18
hsa-miR-483-5p	222.18	1.15575	-0.177348	0.867557	-0.204969	0.859235	0.991222	36.4942	1.25153	15.3907	12.4124	7.17968	25.2517	AAGACGGGAGGAAAGAAGGGAG	22
hsa-miR-484	130.944	1.07145	0.505552	1.45566	0.541676	0.613171	0.98705	2.44175	14.7055	8.04339	6.86113	28.5806	3.22891	TCAGGCTCAGTCCCCTCCCGAT	22
hsa-miR-485-3p	35.7961	1.93764	0.284236	1.46484	0.550746	0.77623	0.98705	4.61952	0.0782208	1.77883	8.91947	1.24264	0	GTCATACACGGCTCTCCTCTCT	22
hsa-miR-485-5p	282.229	0.864176	1.30916	2.19062	1.13134	0.190481	0.755326	4.94949	9.30827	27.4558	30.8751	22.2984	34.1933	AGAGGCTGGCCGTGATGAATTC	22
hsa-miR-486-3p	748.853	0.661987	-0.293785	0.873887	-0.194482	0.768922	0.98705	65.2672	76.4999	42.3051	67.6133	40.7309	51.0829	CGGGGCAGCTCAGTACAGGAT	21
hsa-miR-486-5p	89244.8	0.679812	-0.177945	0.91957	-0.120969	0.858766	0.991222	7319.83	6498.97	7631.01	6736.69	3453.7	8734.85	TCCTGTACTGAGCTGCCCCGAG	22
hsa-miR-487b-3p	2.50776	3.92337	1.23317	28.6046	4.83818	0.217513	0.755326	0	0	0	1.1851	0	0	AATCGTACAGGGTCATCCACTT	22
hsa-miR-493-3p	239.233	0.83951	0.731606	1.5307	0.614191	0.464409	0.927654	10.1629	5.86656	28.0745	23.2655	20.9868	22.0228	TGAAGGTCTACTGTGTGCCAGG	22
hsa-miR-493-5p	284.679	0.771828	1.18245	1.88249	0.912645	0.237029	0.755326	11.5488	8.99539	25.4449	28.8167	43.2852	16.6413	TTGTACATGGTAGGCTTTCATT	22
hsa-miR-495-3p	66.2649	1.53216	0.528222	1.75238	0.809318	0.597345	0.98705	0	3.91104	7.57935	11.4144	5.38476	3.06332	AAACAAACATGGTGCACTTCTT	22
hsa-miR-499a-5p	17.1796	2.98791	0.300202	1.86216	0.896976	0.764023	0.98705	0	0.0782208	2.78425	0	0	4.47079	TTAAGACTTGCAGTGATGTTT	21
hsa-miR-5003-3p	5.09279	3.9151	-1.50888	0.0166605	-5.90743	0.131329	0.755326	0	2.42484	0	0	0	0	TACTTTTCTAGGTTGTTGGGG	21
hsa-miR-5009-5p	4.01331	3.7706	-0.161801	0.655157	-0.610088	0.871462	0.992522	0	0	1.1601	0.748487	0	0	TTGGACTTTTTCAGATTTGGGGAT	24
hsa-miR-500a-3p	2.11179	3.92646	1.16925	24.1011	4.59103	0.242302	0.755326	0	0	0	0.997983	0	0	ATGCACCTGGGCAAGGATTCTG	22
hsa-miR-5010-5p	24.1782	2.55642	0.952485	5.40744	2.43495	0.340851	0.804059	0	1.79908	0	4.17905	6.00608	0	AGGGGGATGGCAGAGCAAAATT	22
hsa-miR-501-3p	57.9531	1.53394	0.369315	1.48093	0.566508	0.711893	0.98705	4.48754	2.73773	3.48031	6.79876	10.4934	0	AATGCACCCGGGCAAGGATTCT	22
hsa-miR-502-3p	6.28376	2.85021	1.50327	19.4898	4.28465	0.132769	0.755326	0.131986	0	0	0.997983	1.79492	0.165585	AATGCACCTGGGCAAGGATTCA	22
hsa-miR-503-5p	9.91492	3.0689	0.480399	2.77848	1.4743	0.630944	0.98705	0	1.25153	0	1.4346	2.20913	0	TAGCAGCGGGAACAGTTCTGCAG	23
hsa-miR-504-5p	11.5414	3.01421	0.14176	1.34471	0.427295	0.88727	0.997396	0	2.34662	0	2.12071	1.10457	0	AGACCCTGGTCTGCACTCTATC	22
hsa-miR-505-5p	13.7373	3.47365	-0.0429125	0.901836	-0.149063	0.965771	0.997824	0	3.44171	0	0	3.38273	0	GGGAGCCAGGAAGTATTGATGT	22
hsa-miR-508-5p	3.44995	3.91906	-1.36394	0.0245971	-5.34537	0.172586	0.755326	0	1.64264	0	0	0	0	TACTCCAGAGGGCGTCACTCATG	23
hsa-miR-509-3-5p	2.39101	3.92418	1.2154	27.2739	4.76945	0.224213	0.755326	0	0	0	0	1.24264	0	TACTGCAGACGTGGCAATCATG	22
hsa-miR-5100	0.588052	3.99838	-0.367978	0.360653	-1.47132	0.71289	0.98705	0.19798	0	0	0.0623739	0	0	TTCAGATCCCAGCGGTGCCTCT	22
hsa-miR-511-5p	73.5076	1.52627	0.414848	1.55097	0.633169	0.678253	0.98705	8.57911	4.30214	0	4.36617	4.76344	10.5146	GTGTCTTTTGCTCTGCAGTCA	21
hsa-miR-512-3p	0.164283	4.08047	-0.24842	0.495284	-1.01367	0.80381	0.98705	0	0.0782208	0	0	0	0	AAGTGCTGTCATAGCTGAGGTC	22
hsa-miR-513c-5p	4.78201	3.91549	1.47295	54.4669	5.76731	0.140766	0.755326	0	0	0	0	2.48527	0	TTCTCAAGGAGGTGTCGTTTAT	22
hsa-miR-514a-3p	2.11179	3.92646	1.16925	24.1011	4.59103	0.242302	0.755326	0	0	0	0.997983	0	0	ATTGACACTTCTGTGAGTAGA	21
hsa-miR-516a-5p	14.6306	3.25941	2.26306	166.14	7.37625	0.0236319	0.719794	0	0	0	0.0623739	0	5.79547	TTCTCGAGGAAAGAAGCACTTTC	23
hsa-miR-516b-5p	47.7981	2.03405	0.0975935	1.14751	0.19851	0.922255	0.997824	5.8074	4.22392	0	5.61365	0	5.4643	ATCTGGAGGTAAGAAGCACTTT	22
hsa-miR-5187-5p	23.7453	1.6792	-1.68172	0.141224	-2.82395	0.0926226	0.755326	3.8276	1.17331	4.56308	1.06036	0.345177	0	TGGGATGAGGGATTGAAGTGGA	22
hsa-miR-5189-5p	16.8458	2.69065	2.45479	97.3425	6.605	0.0140966	0.51068	0.0659932	0	0	0	2.00203	5.13313	TCTGGGCACAGGCGGATGGACAGG	24
hsa-miR-5193	10.107	3.09196	-0.308866	0.515841	-0.955001	0.757424	0.98705	0	1.17331	2.01085	1.62172	0	0	TCCTCCTCTACCTCATCCCAGT	22
hsa-miR-520a-5p	7.29704	3.91258	-1.64268	0.0116211	-6.42711	0.100449	0.755326	3.16767	0	0	0	0	0	CTCCAGAGGGAAGTACTTTCT	21
hsa-miR-532-3p	1.06267	3.94566	0.913566	12.1646	3.60462	0.360945	0.821923	0	0	0	0	0.552283	0	CCTCCCACACCCAAGGCTTGCA	22
hsa-miR-532-5p	899.081	0.628557	0.587439	1.29167	0.369239	0.556909	0.97066	48.505	79.003	54.7569	60.1285	111.768	65.7372	CATGCCTTGAGTGTAGGACCGT	22
hsa-miR-542-3p	10.6404	3.06807	-0.00327436	0.993061	-0.010046	0.997387	0.997824	0	0	2.55223	1.30985	1.31167	0	TGTGACAGATTGATAACTGAAA	22
hsa-miR-543	937.249	0.773842	0.627693	1.4003	0.485735	0.530205	0.962161	43.0275	55.615	83.3728	144.458	90.5054	26.742	AAACATTCGCGGTGCACTTCTT	22
hsa-miR-548ab	1.02408	3.92799	-0.370109	0.365062	-1.45379	0.711301	0.98705	0.329966	0	0	0.124748	0	0	AAAAGTAATTGTGGATTTTGCT	22
hsa-miR-548ah-3p	23.7691	2.6454	0.200337	1.4439	0.529973	0.841217	0.991222	4.22356	0	0	2.99395	4.00405	0	CAAAAACTGCAGTTACTTTTGC	22
hsa-miR-548am-3p	1.32897	3.91197	-0.494638	0.26152	-1.93501	0.620856	0.98705	0.461952	0	0	0.0623739	0.0690354	0	CAAAAACTGCAGTTACTTTTGT	22
hsa-miR-548aq-3p	2.37577	3.92429	1.21306	27.1035	4.76041	0.225106	0.755326	0	0	0	1.12273	0	0	CAAAAACTGCAATTACTTTTGC	22
hsa-miR-548ar-3p	6.77452	3.91293	1.60217	77.1271	6.26917	0.109119	0.755326	0	0	0	0	3.5208	0	TAAAACTGCAGTTATTTTTGC	21
hsa-miR-548at-5p	1.58385	3.93297	1.0622	18.0961	4.17761	0.288144	0.77064	0	0	0	0.748487	0	0	AAAAGTTATTGCGGTTTTGGCT	22
hsa-miR-548bc	3.05517	3.92041	1.30654	34.8277	5.12216	0.19137	0.755326	0	0	0	0	1.58781	0	AAAAACTGTGATTACTTTTGC	21
hsa-miR-548d-5p	3.69564	3.91805	1.37728	42.1147	5.39625	0.168426	0.755326	0	0	0	1.74647	0	0	AAAAGTAATTGTGGTTTTTGCC	22
hsa-miR-548e-3p	13.5107	2.92383	0.234855	1.60957	0.686676	0.814321	0.98705	0	0	2.47489	2.99395	1.03553	0	AAAAACTGAGACTACTTTTGCA	22
hsa-miR-548j-3p	11.6004	2.95026	0.610183	3.48269	1.8002	0.541741	0.963766	0	0	1.23744	1.74647	2.76141	0	CAAAAACTGCATTACTTTTGC	21
hsa-miR-548j-5p	2.11179	3.92646	1.16925	24.1011	4.59103	0.242302	0.755326	0	0	0	0.997983	0	0	AAAAGTAATTGCGGTCTTTGGT	22
hsa-miR-548l	11.0395	3.19768	-0.076529	0.843982	-0.244715	0.938998	0.997824	0	0	2.86159	0.0623739	2.55431	0	AAAAGTATTTGCGGGTTTTGTC	22
hsa-miR-548n	11.3215	3.4972	-1.23877	0.0496443	-4.33223			4.68552	0	0	0.249496	0	0	CAAAAGTAATTGTGGATTTTGT	22
hsa-miR-548o-3p	69.3236	1.9683	0.322649	1.55301	0.635069	0.746961	0.98705	0	3.98926	8.97147	6.17502	15.1187	0	CCAAAACTGCAGTTACTTTTGC	22
hsa-miR-548u	3.58651	3.91839	1.36612	40.8706	5.35299	0.171902	0.755326	0	0	0	0	1.86396	0	CAAAGACTGCAATTACTTTTGCG	23
hsa-miR-550a-3-5p	2.75339	3.92216	-1.27996	0.0308152	-5.02021	0.200559	0.755326	0	0	1.31478	0	0	0	AGTGCCTGAGGGAGTAAGAG	20
hsa-miR-550a-5p	11.168	3.59796	-0.439788	0.33394	-1.58234	0.660091	0.98705	0	3.98926	0	0	1.44974	0	AGTGCCTGAGGGAGTAAGAGCCC	23
hsa-miR-552-3p	3.18801	3.91984	1.32236	36.3385	5.18343	0.18605	0.755326	0	0	0	0	1.65685	0	AACAGGTGACTGGTTAGACAA	21
hsa-miR-556-5p	3.71934	3.91798	1.37963	42.3814	5.40536	0.167701	0.755326	0	0	0	0	1.93299	0	GATGAGCTCATTGTAATATGAG	22
hsa-miR-5584-5p	8.35776	3.74606	0.0140305	1.0371	0.0525593	0.988806	0.997824	0	1.95552	0	0	2.20913	0	CAGGGAAATGGGAAGAACTAGA	22
hsa-miR-5589-5p	1.84782	3.92925	1.11957	21.0987	4.39908	0.262896	0.755326	0	0	0	0.873235	0	0	GGCTGGGTGCTCTTGTGCAGT	21
hsa-miR-5698	7.87066	3.91209	1.65672	89.3411	6.48125	0.0975752	0.755326	0	0	0	0	0	3.14611	TGGGGGAGTGCAGTGATTGTGG	22
hsa-miR-574-3p	24.6855	1.80044	1.56146	7.01921	2.81131	0.118416	0.755326	0	0.0782208	1.39212	1.87122	4.00405	3.97404	CACGCTCATGCACACACCCACA	22
hsa-miR-576-3p	26.1216	2.19377	-0.0836281	0.880588	-0.183461			2.70572	1.8773	1.77883	0	6.35125	0	AAGATGTGGAAAAATTGGAATC	22
hsa-miR-576-5p	16.3732	2.47862	3.04163	185.986	7.53905	0.002353	0.267906	0	0	0	2.55733	0.207106	4.22242	ATTCTAATTTCTCCACGTCTTT	22
hsa-miR-582-3p	90.5326	1.23749	0.735754	1.87969	0.910492	0.46188	0.927251	10.2949	2.42484	1.23744	3.05632	3.79695	18.1315	TAACTGGTTGAACAACTGAACC	22
hsa-miR-584-5p	1528.97	0.902285	0.744969	1.59347	0.672175	0.45629	0.927251	69.0289	95.1947	110.133	70.3578	369.822	31.5439	TTATGGTTTGCCTGGGACTGAG	22
hsa-miR-589-5p	27.44	2.12713	-0.271968	0.669655	-0.57851	0.785647	0.98705	3.43164	4.06748	0	2.43258	3.03756	0	TGAGAACCACGTCTGCTCTGAG	22
hsa-miR-590-3p	3.71934	3.91798	1.37963	42.3814	5.40536	0.167701	0.755326	0	0	0	0	1.93299	0	TAATTTTATGTATAAGCTAGT	21
hsa-miR-597-3p	9.3452	3.6663	-1.10256	0.0606941	-4.0423	0.27022	0.755326	3.8276	0	0	0.249496	0	0	TGGTTCTCTTGTGGCTCAAGCGT	23
hsa-miR-598-3p	3.93258	3.81826	-0.696714	0.158194	-2.66023	0.485982	0.94745	0	0	1.62415	0	0.276141	0	TACGTCATCGTTGTCATCGTCA	22
hsa-miR-605-3p	6.52495	3.78744	-1.65417	0.0130024	-6.26508	0.0980922	0.755326	0	1.56442	1.54681	0	0	0	AGAAGGCACTATGAGATTTAGA	22
hsa-miR-6133	0.152022	4.08047	-0.24842	0.495284	-1.01367	0.80381	0.98705	0.0659932	0	0	0	0	0	TGAGGGAGGAGGTTGGGTA	19
hsa-miR-615-3p	9.97002	2.61099	-0.599081	0.338166	-1.56419	0.549119	0.968247	0.19798	1.40797	1.93351	1.1851	0	0	TCCGAGCCTGGGTCTCCCTCTT	22
hsa-miR-618	2.37577	3.92429	1.21306	27.1035	4.76041	0.225106	0.755326	0	0	0	1.12273	0	0	AAACTCTACTTGTCCTTCTGAGT	23
hsa-miR-625-3p	193.548	1.39045	0.23555	1.25486	0.327521	0.813782	0.98705	4.48754	18.069	17.9429	8.6076	46.3918	0.0827925	GACTATAGAACTTTCCCCCTCA	22
hsa-miR-625-5p	0.263974	4.04738	0.410634	3.16453	1.66199	0.681341	0.98705	0	0	0	0.124748	0	0	AGGGGGAAAGTTCTATAGTCC	21
hsa-miR-628-3p	6.31857	3.75456	-0.193306	0.604671	-0.725778	0.84672	0.991222	0	1.8773	0	1.12273	0	0	TCTAGTAAGAGTGGCAGTCGA	21
hsa-miR-629-3p	0.488211	3.99295	-0.631698	0.174061	-2.52233	0.527584	0.962161	0	0.0782208	0.154681	0	0	0	GTTCTCCCAACGTAAGCCCAGC	22
hsa-miR-629-5p	224.749	0.73638	0.367863	1.20655	0.270887	0.712975	0.98705	9.23904	24.796	13.6119	20.1468	21.47	15.565	TGGGTTTACGTTGGGAGAACT	21
hsa-miR-642a-3p	3.28567	3.91967	-1.34576	0.0258275	-5.27495	0.178379	0.755326	0	1.56442	0	0	0	0	AGACACATTTGGAGAGGGAACC	22
hsa-miR-6509-5p	0.152022	4.08047	-0.24842	0.495284	-1.01367	0.80381	0.98705	0.0659932	0	0	0	0	0	ATTAGGTAGTGGCAGTGGAAC	21
hsa-miR-6511a-3p	1.32834	3.93796	0.996646	15.1869	3.92475	0.318936	0.79013	0	0	0	0	0.690354	0	CCTCACCATCCCTTCTGCCTGC	22
hsa-miR-6513-3p	7.45641	3.91238	1.63662	84.6301	6.4031	0.101709	0.755326	0	0	0	0	0	2.98053	TCAAGTGTCATCTGTCCCTAG	21
hsa-miR-6515-5p	19.8913	3.2527	0.182141	1.5078	0.592449			0	0	3.78967	0	6.21318	0	TTGGAGGGTGTGGAAGACATC	21
hsa-miR-651-5p	6.59936	3.91309	1.59247	75.1379	6.23147	0.11128	0.755326	0	0	0	3.1187	0	0	TTTAGGATAAGCTTGACTTTTG	22
hsa-miR-652-3p	14.0902	2.47097	0.339093	1.78743	0.83789	0.734539	0.98705	0	1.40797	1.00542	0.374243	4.28019	0	AATGGCGCCACTAGGGTTGTG	21
hsa-miR-6529-5p	69.3765	1.23522	-2.17652	0.155128	-2.68847	0.0295167	0.755326	0.659932	8.13496	19.7991	1.93359	1.31167	1.0763	GAGAGATCAGAGGCGCAGAGTG	22
hsa-miR-654-3p	85.2106	0.986694	0.740195	1.65904	0.730346	0.459182	0.927251	3.10168	8.83895	3.01627	7.73437	4.28019	11.4254	TATGTCTGCTGACCATCACCTT	22
hsa-miR-654-5p	201.499	0.892937	0.654481	1.49943	0.584411	0.512802	0.962161	10.031	7.11809	20.3405	24.3258	29.271	5.21592	TGGTGGGCCGCAGAACATGTGC	22
hsa-miR-657	5.0464	3.91517	-1.50551	0.0168122	-5.89435	0.132192	0.755326	0	0.860428	1.54681	0	0	0	GGCAGGTTCTCACCCTCTCTAGG	23
hsa-miR-659-5p	19.7983	2.28776	-0.338336	0.584781	-0.774032	0.73511	0.98705	0	1.17331	4.7951	0.997983	2.69238	0	AGGACCTTCCCTGAACCAAGGA	22
hsa-miR-664a-3p	16.532	2.77388	-0.62222	0.302297	-1.72596	0.533797	0.962161	3.8276	0	1.85617	1.80884	0	0	TATTCATTTATCCCCAGCCTACA	23
hsa-miR-664a-5p	292.187	0.94726	0.297607	1.2158	0.281911	0.766003	0.98705	3.43164	35.7469	23.3568	24.5129	40.5238	12.1705	ACTGGCTAGGGAAAATGATTGGAT	24
hsa-miR-664b-5p	22.9543	2.68013	-0.0317196	0.942776	-0.0850127	0.974696	0.997824	0	0	5.64584	1.99597	3.58984	0	TGGGCTAAGGGAGATGATTGGGTA	24
hsa-miR-671-3p	72.9894	1.92376	0.685345	2.49397	1.31844			0	0	9.97689	10.5412	7.73196	5.96106	TCCGGTTCTCAGGGCTCCACC	21
hsa-miR-6716-3p	2.13568	3.92661	-1.18503	0.0397434	-4.65314	0.236007	0.755326	0	1.01687	0	0	0	0	TCCGAACTCTCCATTCCTCTGC	22
hsa-miR-6721-5p	16.363	3.3637	-0.00771611	0.98217	-0.0259547	0.993843	0.997824	0	0	3.94435	0	4.21116	0	TGGGCAGGGGCTTATTGTAGGAG	23
hsa-miR-6730-5p	2.78951	3.9217	1.27272	31.8062	4.99124	0.203116	0.755326	0	0	0	0	1.44974	0	AGAAAGGTGGAGGGGTTGTCAGA	23
hsa-miR-6734-5p	12.0733	3.49624	-0.778003	0.151765	-2.72009	0.436567	0.903751	4.55353	0	0	0.748487	0	0	TTGAGGGGAGAATGAGGTGGAGA	23
hsa-miR-6740-5p	4.53499	3.91612	-1.4658	0.0187075	-5.74024	0.142703	0.755326	0	0	2.16553	0	0	0	AGTTTGGGATGGAGAGAGGAGA	22
hsa-miR-6741-3p	46.5013	1.5161	1.03126	2.95567	1.56348	0.302421	0.780802	0	3.20705	2.39755	4.86517	4.41826	6.37502	TCGGCTCTCTCCCTCACCCTAG	22
hsa-miR-6741-5p	23.4696	2.40186	-0.181747	0.738909	-0.436531	0.855781	0.991222	0	2.19018	4.25371	0.0623739	5.10862	0	GTGGGTGCTGGTGGGAGCCGTG	22
hsa-miR-6747-3p	9.1061	3.74764	-0.313587	0.442819	-1.17521	0.753835	0.98705	0	0	3.01627	0	1.44974	0	TCCTGCCTTCCTCTGCACCAG	21
hsa-miR-6753-3p	3.18801	3.91984	1.32236	36.3385	5.18343	0.18605	0.755326	0	0	0	0	1.65685	0	TGGTCTGTCTCTGCCCTGGCAC	22
hsa-miR-6758-3p	1.31987	3.93815	0.994335	15.0934	3.91584	0.32006	0.79013	0	0	0	0.623739	0	0	ACTCATTCTCCTCTGTCCAG	20
hsa-miR-6769b-3p	1.84782	3.92925	1.11957	21.0987	4.39908	0.262896	0.755326	0	0	0	0.873235	0	0	CCCTCTCTGTCCCACCCATAG	21
hsa-miR-6769b-5p	1.1955	3.94139	0.957418	13.6758	3.77355	0.338356	0.804059	0	0	0	0	0.621318	0	TGGTGGGTGGGGAGGAGAAGTGC	23
hsa-miR-6772-3p	9.01109	3.20039	-0.271738	0.547273	-0.869667	0.785824	0.98705	0	0	2.78425	0.561365	1.03553	0	TTGCTCCTGACTCTGTGCCCACA	23
hsa-miR-6773-3p	8.19612	3.12832	-1.54245	0.0352735	-4.82527	0.122965	0.755326	1.51784	2.11196	0	0.124748	0	0	ACTGTCACTTCTCTGCCCATAG	22
hsa-miR-6776-5p	0.414245	4.00945	0.545704	4.55666	2.18798	0.585269	0.979957	0	0	0	0	0	0.165585	TCTGGGTGCAGTGGGGGTT	19
hsa-miR-6777-5p	0.161964	4.08047	-0.24842	0.495284	-1.01367	0.80381	0.98705	0	0	0.0773403	0	0	0	ACGGGGAGTCAGGCAGTGGTGGA	23
hsa-miR-6780a-5p	4.75154	3.91555	1.47059	54.1232	5.75818	0.141402	0.755326	0	0	0	2.24546	0	0	TTGGGAGGGAAGACAGCTGGAGA	23
hsa-miR-6783-3p	3.72517	3.91815	-1.3926	0.022775	-5.4564	0.163742	0.755326	0	0	1.77883	0	0	0	TTCCTGGGCTTCTCCTCTGTAG	22
hsa-miR-6787-5p	1.45768	3.9358	-1.04232	0.0582194	-4.10236	0.297264	0.780802	0	0	0.696062	0	0	0	TGGCGGGGGTAGAGCTGGCTGC	22
hsa-miR-6802-5p	1.99251	3.92764	1.14757	22.7415	4.50726	0.251144	0.755326	0	0	0	0	1.03553	0	CTAGGTGGGGGGCTTGAAGC	20
hsa-miR-6803-3p	3.28567	3.91967	-1.34576	0.0258275	-5.27495	0.178379	0.755326	0	1.56442	0	0	0	0	TCCCTCGCCTTCTCACCCTCAG	22
hsa-miR-6805-5p	19.8838	3.4709	6.09457	2.33281e+06	21.1536			0	0	0	0	0	7.94808	TAGGGGGCGGCTTGTGGAGTGT	22
hsa-miR-6806-3p	3.44995	3.91906	-1.36394	0.0245971	-5.34537	0.172586	0.755326	0	1.64264	0	0	0	0	TGAAGCTCTGACATTCCTGCAG	22
hsa-miR-6809-5p	2.52045	3.92329	1.23502	28.7468	4.84533	0.216824	0.755326	0	0	0	0.249496	1.03553	0	TGGCAAGGAAAGAAGAGGATCA	22
hsa-miR-6810-3p	0.92391	3.9514	0.861579	10.5887	3.40445	0.388919	0.849136	0	0	0	0.436617	0	0	TCCCCTGCTCCCTTGTTCCCCAG	23
hsa-miR-6815-5p	10.5339	3.63004	-0.548245	0.251712	-1.99015	0.583523	0.979957	0	0	4.02169	0.997983	0	0	TAGGTGGCGCCGGAGGAGTCATT	23
hsa-miR-6837-3p	2.9571	3.92111	-1.30649	0.0286985	-5.12288	0.191386	0.755326	0	1.40797	0	0	0	0	CCTTCACTGTGACTCTGCTGCAG	23
hsa-miR-6842-3p	267.099	0.84489	0.651939	1.46492	0.550817	0.51444	0.962161	9.83298	18.6165	22.274	16.5291	51.7075	9.68672	TTGGCTGGTCTCTGCTCCGCAG	22
hsa-miR-6843-3p	13.7893	3.03822	2.40087	156.974	7.29438	0.016356	0.566772	0	0	0	1.87122	5.10862	0	ATGGTCTCCTGTTCTCTGCAG	21
hsa-miR-6852-5p	47.8929	2.41427	3.7651	544.952	9.08999	0.000166482	0.0265372	0	0	0	4.42855	20.0203	0	CCCTGGGGTTCTGAGGACATG	21
hsa-miR-6854-3p	1.71583	3.93097	1.09199	19.5974	4.29259	0.274836	0.755326	0	0	0	0.810861	0	0	TGCGTTTCTCCTCTTGAGCAG	21
hsa-miR-6859-5p	6.69051	3.76061	0.43151	3.07959	1.62274	0.666098	0.98705	0	0.782208	0	0	2.62334	0	GAGAGGAACATGGGCTCAGGACA	23
hsa-miR-6866-5p	11.4076	3.2085	2.18822	129.868	7.0209	0.0286538	0.755326	0	0	0	1.1851	4.62537	0	TTAGAGGCTGGAATAGAGATTCT	23
hsa-miR-6873-3p	1.45768	3.9358	-1.04232	0.0582194	-4.10236	0.297264	0.780802	0	0	0.696062	0	0	0	TTCTCTCTGTCTTTCTCTCTCAG	23
hsa-miR-6877-5p	7.35096	3.75298	-0.311297	0.444948	-1.16829	0.755575	0.98705	0	2.42484	0	0	1.1736	0	AGGGCCGAAGGGTGGAAGCTGC	22
hsa-miR-6884-3p	2.62854	3.9229	-1.26256	0.0322877	-4.95287	0.206749	0.755326	0	1.25153	0	0	0	0	CCCATCACCTTTCCGTCTCCCCT	23
hsa-miR-6892-5p	4.21106	3.91684	-1.43823	0.0201467	-5.63331	0.150369	0.755326	0	0	2.01085	0	0	0	GTAAGGGACCGGAGAGTAGGA	21
hsa-miR-708-3p	18.145	1.95686	-1.29555	0.172515	-2.5352	0.195132	0.755326	3.69562	0.312883	3.01627	1.06036	0	0.165585	CAACTAGACTGTGAGCTTCTAG	22
hsa-miR-7110-3p	2.13568	3.92661	-1.18503	0.0397434	-4.65314	0.236007	0.755326	0	1.01687	0	0	0	0	TCTCTCTCCCACTTCCCTGCAG	22
hsa-miR-7110-5p	0.161964	4.08047	-0.24842	0.495284	-1.01367	0.80381	0.98705	0	0	0.0773403	0	0	0	TGGGGGTGTGGGGAGAGAGAG	21
hsa-miR-7114-5p	2.63974	3.92254	1.25224	30.1058	4.91197	0.210482	0.755326	0	0	0	1.24748	0	0	TCTGTGGAGTGGGGTGCCTGT	21
hsa-miR-744-3p	2.42946	3.92421	-1.23327	0.0349251	-4.83959	0.217477	0.755326	0	0	1.1601	0	0	0	CTGTTGCCACTAACCTCAACCT	22
hsa-miR-744-5p	1149.6	1.00765	0.671816	1.59876	0.676954	0.501701	0.954309	25.4074	71.8067	111.293	99.9854	243.695	10.6802	TGCGGGGCTAGGGCTAACAGCA	22
hsa-miR-7-5p	1208	0.659986	-0.863865	0.673552	-0.570139	0.387662	0.849136	93.1164	129.455	112.453	100.983	96.3734	34.7728	TGGAAGACTAGTGATTTTGTTGTT	24
hsa-miR-760	21.8669	2.21483	0.298934	1.58237	0.662088	0.76499	0.98705	0	1.8773	2.16553	1.99597	4.76344	0	CGGCTCTGGGTCTGTGGGGA	20
hsa-miR-766-5p	5.97752	3.91375	1.55574	68.063	6.0888	0.119769	0.755326	0	0	0	0	3.10659	0	AGGAGGAATTGGTGCTGGTCTT	22
hsa-miR-769-5p	45.2757	2.32764	1.4389	10.1912	3.34925	0.150178	0.755326	0	0	1.93351	6.23739	14.5665	0	TGAGACCTCTGGGTTCTGAGCT	22
hsa-miR-7706	213.854	0.917087	0.345035	1.24524	0.316427	0.730068	0.98705	23.6256	11.6549	7.81137	8.54523	39.2121	10.0179	TGAAGCGCCTGTGCTCTGCCGAGA	24
hsa-miR-7848-3p	3.11907	3.92036	-1.32637	0.0272073	-5.19986	0.184716	0.755326	0	1.40797	0.0773403	0	0	0	CTACCCTCGGTCTGCTTACCACA	23
hsa-miR-7849-3p	2.11179	3.92646	1.16925	24.1011	4.59103	0.242302	0.755326	0	0	0	0.997983	0	0	GACAATTGTTGATCTTGGGCCT	22
hsa-miR-7854-3p	0.485892	3.99332	-0.630074	0.174817	-2.51609	0.528646	0.962161	0	0	0.232021	0	0	0	TGAGGTGACCGCAGATGGGAA	21
hsa-miR-7856-5p	3.69604	3.91867	-1.13061	0.0463759	-4.43048	0.25822	0.755326	0	0	1.70149	0	0.0690354	0	TTTTAAGGACACTGAGGGATC	21
hsa-miR-877-5p	9.34613	3.74383	-0.0032716	0.991546	-0.0122483	0.99739	0.997824	0	0	2.24287	0	2.41624	0	GTAGAGGAGATGGCGCAGGG	20
hsa-miR-885-3p	10.8939	2.82662	-0.497245	0.377481	-1.40552	0.619016	0.98705	3.36565	0	0.0773403	1.30985	0	0.0827925	AGGCAGCGGGGTGTAGTGGATA	22
hsa-miR-885-5p	0.591915	4.00135	-0.0547499	0.859117	-0.219073	0.956338	0.997824	0	0.0782208	0.0773403	0	0.138071	0	TCCATTACACTACCCTGCCTCT	22
hsa-miR-889-3p	87.2357	1.02755	1.03556	2.09085	1.06409	0.300407	0.780802	4.22356	1.32975	7.50201	15.7182	6.48932	5.29872	TTAATATCGGACAACCATTGT	21
hsa-miR-92a-1-5p	0.152022	4.08047	-0.24842	0.495284	-1.01367	0.80381	0.98705	0.0659932	0	0	0	0	0	AGGTTGGGATCGGTTGCAATGCT	23
hsa-miR-92a-3p	24855.5	0.593684	0.881758	1.43742	0.523486	0.377908	0.840598	1496.66	1313.87	1905.43	2267.98	3208.76	1472.88	TATTGCACTTGTCCCGGCCTGT	22
hsa-miR-92b-3p	155.506	0.793678	1.13339	1.86548	0.899548	0.25705	0.755326	11.6808	5.39723	7.65669	16.5291	22.1604	9.43834	TATTGCACTCGTCCCGGCCTCC	22
hsa-miR-92b-5p	59.2409	1.11361	0.864031	1.94828	0.962198	0.387571	0.849136	2.63973	2.11196	4.56308	6.36214	1.51878	9.10717	AGGGACGGGACGCGGTGCAGTG	22
hsa-miR-93-5p	166.862	1.0156	0.880408	1.8585	0.894142	0.378638	0.840598	11.8788	3.28527	11.5237	16.6538	33.9654	3.14611	CAAAGTGCTGTTCGTGCAGGTAG	23
hsa-miR-937-3p	3.56365	3.91847	1.36377	40.6136	5.34389	0.17264	0.755326	0	0	0	1.6841	0	0	ATCCGCGCTCTGACTCTCTGCC	22
hsa-miR-941	309.116	0.845988	0.708316	1.5149	0.599227	0.478749	0.945757	7.12726	13.3758	37.4327	20.022	32.2395	32.703	CACCCGGCTGTGTGCACATGTGC	23
hsa-miR-942-5p	13.8299	3.46715	0.112174	1.30942	0.388923	0.910686	0.997824	0	0	2.86159	0	4.07309	0	TCTTCTCTGTTTTGGCCATGTG	22
hsa-miR-95-3p	69.6092	1.50676	0.0979506	1.10772	0.147589	0.921971	0.997824	8.84308	6.023	0	4.5533	6.90354	5.4643	TTCAACGGGTATTTATTGAGCA	22
hsa-miR-9-5p	71.7756	1.25858	0.10126	1.09236	0.127443	0.919344	0.997824	7.45723	4.92791	3.24829	13.1609	4.55633	0.33117	TCTTTGGTTATCTAGCTGTATGA	23
hsa-miR-96-5p	23.3474	2.72206	0.0485632	1.09596	0.132192	0.961267	0.997824	0	3.83282	1.46947	0	0	4.88475	TTTGGCACTAGCACATTTTTGCT	23
hsa-miR-98-5p	670.015	0.958347	0.787327	1.68708	0.754533	0.43109	0.901782	11.9448	48.4969	57.3091	62.3115	135.655	11.0942	TGAGGTAGTAAGTTGTATTGTT	22
hsa-miR-9985	3.69604	3.91867	-1.13061	0.0463759	-4.43048	0.25822	0.755326	0	0	1.70149	0	0.0690354	0	TTCACAGTGGCTAAGCTAT	19
hsa-miR-99a-5p	3023.77	0.594653	0.0457908	1.01905	0.0272296	0.963477	0.997824	289.248	199.541	196.831	229.287	250.806	223.208	AACCCGTAGATCCGATCTTGTG	22
hsa-miR-99b-3p	90.3317	1.94397	-0.101072	0.872677	-0.196481	0.919493	0.997824	16.2343	0	5.1818	11.6639	9.04363	0	CAAGCTCGTGTCTGTGGGTCCG	22
hsa-miR-99b-5p	2751	0.614341	-0.594051	0.776496	-0.36495	0.552478	0.97066	232.362	221.599	261.642	247.001	218.704	103.491	CACCCGTAGAACCGACCTTGCG	22
novel100_mature	5.71185	3.91408	1.53888	65.0417	6.02329	0.123834	0.755326	0	0	0	0	2.96852	0	CCCAGAACGACGGGCAGAGGCGCG	24
novel101_mature	122.23	0.914115	-0.176836	0.894003	-0.161648	0.859637	0.991222	11.3508	10.2469	8.04339	12.5372	2.96852	10.1835	TGGGACTGGCTCAGGGAG	18
novel102_mature	16.6076	2.44218	-0.0905881	0.857832	-0.221232	0.92782	0.997824	0	1.40797	2.86159	3.43057	0.207106	0	AAAGCAGGATTCAGACTACAATAT	24
novel103_mature	1.78018	3.8496	0.370115	2.68476	1.4248	0.711297	0.98705	0.0659932	0.156442	0	0.124748	0	0.413962	AAAAGCTGAGTTGAGAGGGG	20
novel104_mature	12.3565	1.72428	0.426599	1.66506	0.735574	0.669672	0.98705	0.461952	0.703987	1.00542	0.873235	2.83045	0.165585	CCAGACTGCAGCTCCTTGAG	20
novel105_mature	11.1542	2.31785	-0.785048	0.283295	-1.81962	0.432425	0.902206	0.329966	0.234662	3.55765	1.06036	0	0.0827925	ATCTTGGTTGCAGTAGCA	18
novel106_mature	497.016	1.33177	1.02352	2.57236	1.36309	0.306061	0.781829	14.3205	24.2484	26.373	39.1708	142.696	0.165585	TTGGCTGTGTATCTCTGTGC	20
novel107_mature	19.2624	3.49381	6.04154	2.26015e+06	21.108			0	0	0	0	0	7.6997	GTGTGTGGCTGGAGTATCTGGGTGT	25
novel108_mature	5.24376	3.74736	-0.467566	0.296861	-1.75214	0.640095	0.98705	0	0	1.93351	0.0623739	0.552283	0	TTGGGGGATATTGGAAAGAAGTCT	24
novel109_mature	42.709	1.75854	0.00515114	1.0063	0.00905846	0.99589	0.997824	0.329966	3.51993	6.26456	3.18107	0	5.87826	TTGATGATGTGGTTTAAT	18
novel10_mature	32.2964	2.47938	1.33621	9.93816	3.31298	0.18148	0.755326	0	1.40797	0	1.24748	13.8761	0	TCCGGTCCGTACAAACTCTGC	21
novel110_mature	8.75715	3.72509	-1.1746	0.0481782	-4.37548	0.240157	0.755326	3.62962	0	0	0.187122	0	0	GGTGGTTGGGACTGGAAATGTAATC	25
novel111_mature	4.01912	3.91768	-1.16294	0.0425106	-4.55603	0.244853	0.755326	0	0	1.85617	0.0623739	0	0	TTGCTCTGCTCTCCCTTGTA	20
novel112_mature	13.2558	3.80349	1.90202	150.573	7.23432	0.057168	0.755326	0	0	0	0	0	5.29872	TGAGGTCTCGCTTGGTTGCT	20
novel113_mature	169.424	1.36543	0.738257	2.01117	1.00804	0.460358	0.927251	6.53332	12.5153	7.1153	0.187122	6.6274	39.9888	ATCTGTTGGAGTGTCTGC	18
novel114_mature	9.38808	3.74455	-0.161556	0.657492	-0.604956	0.871655	0.992522	0	0	2.70691	0	1.93299	0	AAGGATCTTCTGCCACAGCTGCA	23
novel115_mature	10.3154	3.24042	0.0121351	1.02763	0.0393228	0.990318	0.997824	0	2.42484	0	2.37021	0	0.0827925	CTTGGGTGGAGCCTGTGT	18
novel116_mature	20.9234	1.48569	0.136055	1.1504	0.202137	0.891778	0.997824	1.25387	0.625766	2.62957	1.49697	0.414212	2.89774	AACTTGGACATTTGGATG	18
novel117_mature	13.463	3.78898	1.91521	152.927	7.2567	0.0554657	0.755326	0	0	0	0	0	5.38151	TTGGAGCTGGACGGGGTGGT	20
novel118_mature	14.141	1.66232	0.369845	1.53135	0.614799	0.711498	0.98705	1.71582	0.156442	0.618722	1.49697	0.759389	1.57306	TGAGGGGCAGGGAGTGAGA	19
novel119_mature	18.228	2.3102	0.00402596	1.00647	0.00930079	0.996788	0.997824	0	0.860428	3.48031	2.43258	2.07106	0	CGTGTCTGCCTGTGTCTCCAGG	22
novel11_mature>novel174_mature	5.95823	3.10082	-1.65753	0.0283661	-5.13969	0.097413	0.755326	0.0659932	0.156442	2.55223	0	0.0690354	0	TGGGGCGTCGCCAAGTGG	18
novel120_mature	6.64052	3.91316	-1.60753	0.0127753	-6.2905	0.107939	0.755326	0	0	3.17095	0	0	0	TTTAGAGAGAGGCTGTGAAGTGC	23
novel121_mature	3.56588	2.99966	-0.909052	0.151056	-2.72684	0.363323	0.824981	0.989898	0.156442	0.232021	0.124748	0	0.0827925	TGAGTGTGTGGGTGTGAGTGTGG	23
novel122_mature	15.7229	2.17624	1.50896	9.73948	3.28384	0.13131	0.755326	0.0659932	0.547545	0.0773403	1.74647	0	4.22242	TGGGAATATTGGACAATG	18
novel123_mature	0.132834	4.08047	0.222985	1.87889	0.909883	0.823547	0.98705	0	0	0	0	0.0690354	0	GTGGGAGGCTCTGGAAAGT	19
novel124_mature	12.3522	3.37989	2.11008	140.249	7.13184	0.0348514	0.755326	0	0	0	0.0623739	0	4.88475	GGGAGGTGGAGTTGCATT	18
novel125_mature	32.2056	1.80807	-0.573108	0.487603	-1.03622	0.566571	0.974203	7.32524	1.64264	0.618722	1.1851	0	3.22891	TGTAATGGGGCTCAAGACA	19
novel126_mature	9.85469	3.54285	-1.93627	0.00860905	-6.85993	0.0528342	0.755326	0	4.61503	0.0773403	0	0	0	GAAGGAATGGCTGAGCGG	18
novel127_mature	12.2504	1.64462	-0.0472258	0.947588	-0.0776685	0.962333	0.997824	0.527945	1.25153	1.1601	0.748487	0.345177	1.49026	TCCTGCACTGAGCTGCCCA	19
novel128_mature>novel181_mature	11.141	3.00837	0.331072	1.99444	0.995986	0.74059	0.98705	0	0	1.77883	1.6841	2.00203	0	TTGGTCTTCTCTGCCCTCCAGC	22
novel129_mature	5.06856	3.79998	-0.717232	0.1512	-2.72547	0.473231	0.942913	1.9138	0	0	0.31187	0	0	TTCCGGCCTTGGGTACCA	18
novel12_mature	6.46168	2.23317	0.0908078	1.15092	0.202789	0.927645	0.997824	0.461952	0.0782208	0.850743	1.30985	0.138071	0.165585	AGGACGGGAGGAAAGGAGGGAG	22
novel130_mature>novel241_mature	18.7664	2.54272	-1.55468	0.064564	-3.95313			7.65521	0	0	0.374243	0.0690354	0.0827925	AGCTGGAGGAAGGTGGGG	18
novel131_mature	1.78738	3.8247	0.102121	1.31092	0.390584	0.91866	0.997824	0.263973	0	0.0773403	0.187122	0	0.248377	GGTGGGGAGCTTGGCTGGT	19
novel132_mature	10.5814	3.55236	-1.31122	0.0396117	-4.65793	0.189783	0.755326	4.42154	0	0	0.187122	0	0	AGCGGGTGCTGTAGAGGA	18
novel133_mature	36.6287	1.8943	-0.195827	0.77327	-0.370955	0.844746	0.991222	4.61952	3.44171	1.31478	0.124748	0	6.29223	CTGGGGATAGAGCATTGA	18
novel134_mature	55.2857	1.924	0.644889	2.36324	1.24077			2.37575	3.28527	1.93351	0.0623739	0	15.4822	GTGGGCTGTTTGATTGGG	18
novel135_mature	0.956426	3.95856	0.562415	4.6795	2.22635	0.573833	0.974203	0	0	0.0773403	0.187122	0.207106	0	CAAAAACTGCATTACTTTTGT	21
novel136_mature	22.0321	2.20428	-1.55748	0.0925819	-3.43313	0.119357	0.755326	0.131986	4.06748	5.41382	0.873235	0	0	CAAAGAACTTTGAAAAGAG	19
novel137_mature	16.2952	2.34991	-0.834445	0.256873	-1.96087	0.40403	0.867597	4.15757	0	1.62415	0.31187	1.38071	0	ATCCTGGTTCCTGGCACCT	19
novel138_mature	28.7689	1.32078	-0.0855175	0.924696	-0.11295	0.93185	0.997824	1.64983	3.28527	2.01085	0.810861	1.03553	4.05683	TTGAGGTCGGACATGGTGGCT	21
novel139_mature	9.75566	2.06074	1.21336	5.65851	2.50042	0.224993	0.755326	0	0.312883	0.386701	1.06036	1.31167	1.40747	TGCGTCCTAGGCCCCCGGCTCT	22
novel13_mature	15.9616	1.5847	1.00803	3.02601	1.59742	0.313442	0.79013	0.593939	0.391104	0.850743	0.873235	4.62537	0.496755	CAGACTGAGGCTCCTTGAGG	20
novel140_mature	8.30109	3.77733	-1.1371	0.0509353	-4.29519	0.255498	0.755326	3.43164	0	0	0.187122	0	0	TGTTGGTGGGGTAATGGG	18
novel141_mature	46.4717	1.48579	-0.815818	0.43163	-1.21213	0.414604	0.883528	9.50302	2.11196	2.93893	5.80077	0.138071	0.579547	AGGGACTTTTGGCTCCAGCC	20
novel142_mature	1.11158	3.94996	-0.649395	0.168979	-2.56508	0.516083	0.962161	0	0.234662	0.232021	0	0.0690354	0	AGCGGGTGCTGTAGGCTT	18
novel143_mature	8.77719	3.73019	-1.32282	0.0327044	-4.93437	0.185895	0.755326	3.69562	0	0	0.124748	0	0	CGCGGGTGCTTACTGACC	18
novel144_mature	7.71303	3.8585	-1.22919	0.037348	-4.74282	0.219002	0.755326	3.23367	0	0	0.124748	0	0	GTTTGTGGCTGGGGGCAG	18
novel145_mature	18.5903	2.70447	-0.737229	0.251074	-1.99381	0.460983	0.927251	0	4.45858	2.62957	0	1.93299	0	TTCCGGGACTGGTGCTTGCGCACC	24
novel146_mature	10.3927	3.59344	-1.65463	0.0162232	-5.9458	0.0979999	0.755326	0	4.84969	0	0	0	0.0827925	CCCTGTAGAACTGTCTGTCTGGTCC	25
novel147_mature	0.949612	3.95848	-0.581964	0.202544	-2.30369	0.560591	0.97066	0	0.234662	0.154681	0	0.0690354	0	GGAATGTGGCTCCTCCAG	18
novel148_mature	1.72684	3.93082	1.09432	19.7197	4.30157	0.273815	0.755326	0	0	0	0	0.89746	0	TCTTCATTGGACTGCTGATGG	21
novel149_mature	7.66102	3.59959	-1.80484	0.011074	-6.49668	0.0710996	0.755326	0	1.64264	2.01085	0	0	0	TCCGTGCCGCAGACTTCCCGACC	23
novel14_mature	11.2912	2.33273	-1.10719	0.166919	-2.58278	0.268211	0.755326	0.131986	4.45858	0	0.187122	0.207106	0.33117	TCTTAGTTGGATTTGTGGA	19
novel150_mature>novel151_mature	10.7321	3.64698	-0.190747	0.617432	-0.695648	0.848724	0.991222	0	0	3.17095	1.93359	0	0	TGGGCTGTGCTCTGGGCATTTTT	23
novel152_mature	72.0072	1.74633	-0.0581708	0.932008	-0.101585	0.953613	0.997824	10.8229	5.47545	0.386701	2.43258	0	11.8393	CCCGTCTGCTCTCCCATAG	19
novel153_mature	1.84782	3.92925	1.11957	21.0987	4.39908	0.262896	0.755326	0	0	0	0.873235	0	0	GCGGGCGGGGGGCGGGGC	18
novel154_mature	0.132834	4.08047	0.222985	1.87889	0.909883	0.823547	0.98705	0	0	0	0	0.0690354	0	CTGACTGTGTGTGACTCTCTCTGC	24
novel155_mature	11.0039	3.08661	-0.695582	0.225784	-2.14699	0.486691	0.94745	3.8936	0	0	0.374243	0	0.496755	ATGGGATTGGGCGCTGTG	18
novel156_mature	8.11337	3.38737	-0.309134	0.483923	-1.04715	0.75722	0.98705	2.37575	0	0	1.1851	0.0690354	0	GGCGGTCTTGTAGGTGAGC	19
novel157_mature	46.0531	1.31585	-0.227201	0.812836	-0.298963	0.820268	0.98705	4.42154	3.59816	3.63499	0.374243	1.51878	6.78898	GTCGATAGGCCGGGAGTG	18
novel158_mature	3.9428	3.91752	-1.41367	0.0215214	-5.53808	0.157459	0.755326	0	1.8773	0	0	0	0	TGCCGACTGCTCACTCCCC	19
novel159_mature	2.52384	3.92327	1.23551	28.7847	4.84723	0.216641	0.755326	0	0	0	0	1.31167	0	AGCGGGACTCAGAGGGTGCAG	21
novel15_mature	49.2611	1.20648	-0.142392	0.887739	-0.171793	0.886771	0.997396	5.08147	3.51993	3.32563	3.80481	0.552283	5.62989	TGAGGTAGTAGGTGGTGTG	19
novel160_mature	15.127	2.99869	2.47703	172.191	7.42786	0.0132479	0.51068	0	0	0	1.1851	6.55836	0	ATCTGGGTCTGCGTGAGTAAC	21
novel161_mature	35.5849	1.90866	-2.12967	0.059754	-4.06482	0.033199	0.755326	0.19798	14.5491	1.23744	0.873235	0.0690354	0	TGGGCGTGCTGGGGAGCCAGG	21
novel162_mature	13.1234	2.57438	1.02853	6.26727	2.64784	0.3037	0.780802	0	0.782208	0.0773403	0.748487	0	3.89125	AGAGATCTGGAGGAACAC	18
novel163_mature	8.19908	3.32655	-1.6865	0.0204719	-5.61021	0.0916999	0.755326	3.43164	0	0.0773403	0.0623739	0	0	AGGGATGGTGGTGCATGG	18
novel164_mature	0.47595	3.99495	-0.623001	0.178148	-2.48886	0.533284	0.962161	0.0659932	0	0.154681	0	0	0	GGGTGGAGCCGGGCGTGG	18
novel165_mature>novel189_mature	8.63096	3.10159	-1.15167	0.0840855	-3.572	0.249458	0.755326	0	1.17331	2.62957	0.31187	0	0	AAAGGGAGCCGAGCCGGACGTG	22
novel166_mature	7.12642	3.91272	-1.63375	0.0119041	-6.39239	0.102312	0.755326	0	0	3.40297	0	0	0	TGGCCTTGTTGGTCTGAGACTTGT	24
novel167_mature	0.767367	3.9754	0.456784	3.52079	1.8159	0.647826	0.98705	0	0.0782208	0	0.187122	0	0.0827925	GTGGATTGGCTCTGAGGG	18
novel168_mature	11.0214	2.10408	-0.327774	0.62	-0.68966	0.743083	0.98705	1.38586	0.938649	0.773403	0.436617	0	1.32468	GGGAGTTTGGCTGGGGCA	18
novel169_mature	59.5004	1.28206	0.17671	1.17004	0.226553	0.859736	0.991222	7.12726	4.5368	0.696062	0.810861	8.14617	5.87826	AGGACGGTCTGAGTGTGA	18
novel16_mature	3.88714	3.91768	-1.40844	0.0218259	-5.51782	0.159001	0.755326	0	0	1.85617	0	0	0	GCGGCGGCAGGTGTAGAGGAGC	22
novel16_star	2.62854	3.9229	-1.26256	0.0322877	-4.95287	0.206749	0.755326	0	1.25153	0	0	0	0	CGCCTCTCTCCTCCCGCCGGAC	22
novel170_mature>novel245_mature	10.9464	2.90133	-1.47257	0.051746	-4.27241	0.140868	0.755326	3.16767	1.48619	0	0.249496	0	0	CGTGCAGCTGAAGATCCAGG	20
novel171_mature>novel294_mature	150.71	1.52412	-0.132132	0.869715	-0.201386	0.89488	0.997824	4.42154	16.1135	17.4789	4.24143	31.7563	0	CTCTGACCTCTGACCCTCTAG	21
novel173_mature>novel205_mature	1.95834	3.66422	0.0211449	1.05517	0.0774796	0.98313	0.997824	0.131986	0.0782208	0.232021	0	0.414212	0.0827925	CCGTGCTGGGGATAGATA	18
novel175_mature	78.1708	1.86719	-1.51756	0.140285	-2.83357	0.129126	0.755326	23.4936	6.80521	0.0773403	4.24143	0	0.248377	TTGCTCTGACCCTGGAAT	18
novel176_mature	1.25608	3.90434	0.390833	2.87976	1.52595	0.695921	0.98705	0	0.0782208	0.0773403	0	0.483248	0	TAAAGAGGGTAGTGGGAA	18
novel177_mature	3.07212	3.1226	-0.0435828	0.909981	-0.136091	0.965237	0.997824	0.0659932	0.156442	0.541382	0.249496	0.483248	0	TTAGGGTTTGCCTGGGACTG	20
novel178_mature	36.3152	1.48538	-0.63776	0.518597	-0.947316	0.52363	0.962161	7.58921	2.89417	0.154681	1.12273	1.24264	3.06332	GGTGCGGCGGGGAAACAG	18
novel179_mature	6.74485	3.47901	-1.30433	0.0430515	-4.53779	0.19212	0.755326	0	0.0782208	3.01627	0.124748	0	0	AGGGGTGTGCTCAGAGCAGGGG	22
novel17_mature	20.1412	3.22972	0.654384	4.32734	2.11348			0	1.79908	0	0	0	6.5406	CACCACCTGGAGAATGAGAAGA	22
novel180_mature	12.217	3.53719	0.38096	2.54476	1.34753	0.703233	0.98705	0	1.64264	0	0	4.55633	0	TGTGGTTTCTGTGCTCTTCCCAGA	24
novel182_mature	9.54584	1.69252	0.121263	1.15288	0.20524	0.903483	0.997824	0.791918	0.469325	0.773403	0.748487	0.759389	0.827925	GGAGGGGCAGAGAGCGAGC	19
novel183_mature	33.1351	1.75099	0.832811	2.74774	1.45824	0.404951	0.867597	2.9037	0.938649	0.0773403	0.124748	1.51878	8.44483	TGGGGATAGAGCATTGCC	18
novel184_mature>novel190_mature	146.299	1.20197	-0.405841	0.713107	-0.487809	0.684859	0.98705	25.0774	6.64877	6.49658	4.80279	1.10457	19.4562	TGTGGCTGGAACACCTCC	18
novel185_mature	280.779	1.03163	-0.42245	0.739278	-0.435812	0.672697	0.98705	42.7636	6.10122	23.8981	12.7243	5.86801	32.4546	AGGAAGGCGGGGATGACGT	19
novel186_mature	4.37303	3.91646	-1.45227	0.0194004	-5.68777	0.146426	0.755326	0	0	2.08819	0	0	0	CCACTGGAGGGCAAGTTCT	19
novel187_mature	43.5946	1.11271	-0.24726	0.826376	-0.275129	0.804707	0.98705	2.63973	4.92791	3.55765	5.61365	1.38071	2.06981	TGAGGCAGTAGATTGTAT	18
novel188_mature	8.04646	1.89642	0.407214	1.70793	0.77225	0.683851	0.98705	0.725925	0.234662	0.386701	0.561365	1.58781	0.33117	TGAGTGTGCGTGTGTGAGTGTGC	23
novel18_mature>novel26_mature	8.10285	3.91192	1.66855	92.2337	6.52722	0.0952073	0.755326	0	0	0	0	4.21116	0	ATGTACTCTGAGATCTCTATGA	22
novel191_mature	106.491	1.62788	-0.580692	0.519323	-0.945295	0.561448	0.97066	3.69562	27.3773	1.93351	4.49092	0	10.763	CAGGGCAGCTGAGAGGGTG	19
novel192_mature	20.8304	3.23328	0.0185823	1.04252	0.0600816			0	0	4.87244	0	5.52283	0	CAAGGACTGCAATTACTTTTGC	22
novel193_mature	38.274	2.01501	0.358894	1.65081	0.723175			5.41144	0.234662	0.696062	0.31187	0	9.27276	GTGTTTAACTCAGTTTTA	18
novel194_mature	103.076	1.30088	-0.528991	0.620648	-0.688152	0.596811	0.98705	19.27	1.64264	7.50201	4.11668	0.621318	11.8393	CGGGGGCCCTGGGAAGAGC	19
novel195_mature	16.984	3.58979	5.83204	2.00584e+06	20.9358			0	0	0	0	0	6.78898	GTGCTAGGATTGTAGATGTG	20
novel196_mature	15.476	2.67807	-2.14969	0.0184911	-5.75702	0.0315797	0.755326	3.8936	2.97239	0	0.124748	0	0	CGTGTGGAGCAAAAGGGC	18
novel197_mature	8.90917	3.70859	-1.18678	0.0473246	-4.40127	0.235316	0.755326	3.69562	0	0	0.187122	0	0	TGCTGATCCTCTCCCACCCCAG	22
novel198_mature	0.456762	4.03597	-0.239953	0.511057	-0.968445	0.810366	0.98705	0	0	0.154681	0	0.0690354	0	CGGGGGACGGAGAAGGCA	18
novel199_mature	358.492	1.03281	-0.309614	0.801197	-0.319771	0.756854	0.98705	22.8336	58.3527	11.369	11.7887	6.97257	48.4336	TATTAGTGAGACTGTGGGGG	20
novel19_mature	38.0932	1.75673	-2.71376	0.0367185	-4.76735	0.00665245	0.378714	6.00538	8.91717	2.01085	0.623739	0	0	AATCAGTGAGACTGTGGG	18
novel1_mature	75.7408	1.05327	2.2457	5.15273	2.36534	0.0247231	0.719794	0.527945	3.28527	2.01085	14.2213	12.1502	3.97404	GCACGCAGGAGGCAGAGG	18
novel1_star	0.531335	3.98359	0.655941	6.11776	2.613	0.511862	0.962161	0	0	0	0	0.276141	0	ACTGCACTCCAGCCTGGGC	19
novel200_mature	57.7387	1.23977	-0.890029	0.465407	-1.10343	0.37345	0.836067	12.2747	2.42484	2.86159	2.8692	0.690354	4.388	AGGGATGAGCTGTGTGGA	18
novel201_mature	25.0545	1.70312	-0.563378	0.514235	-0.959501	0.573177	0.974203	3.16767	1.32975	3.09361	1.12273	3.17563	0	GCGTAGAGATCTGGAGGA	18
novel202_mature	17.959	1.77991	0.246532	1.35548	0.438805	0.80527	0.98705	2.37575	0.703987	0.309361	0.561365	0.138071	3.56008	AGGAGGCGGACGTGGAGA	18
novel203_mature	3.07981	3.92115	-1.06006	0.0560697	-4.15664	0.289119	0.770663	0	1.09509	0.309361	0.0623739	0	0	ATGGTGGTGACAGTGGGC	18
novel206_mature	400.53	0.75233	-0.987486	0.597531	-0.742915	0.323405	0.79013	59.3939	27.9248	26.373	29.7524	16.0852	22.354	CACTTTCTTGATTGTATG	18
novel207_mature	9.24197	3.04941	-1.45507	0.0461629	-4.43712	0.145649	0.755326	0	3.28527	0.928083	0	0.207106	0	ATGGATATCTAGGCTCCT	18
novel208_mature	10.881	2.09915	0.687974	2.72104	1.44416	0.491469	0.94745	0	0.312883	1.08276	0.498991	1.86396	1.32468	TGCACTACAGAACTTTGA	18
novel209_mature	19.5493	2.7717	0.375478	2.05724	1.04071	0.707305	0.98705	2.77171	0	0	0.935609	0	4.47079	GGCGTGCGGAGCTTCCGG	18
novel20_mature	14.5266	3.42501	0.311526	2.09504	1.06698			0	0	2.24287	0	5.10862	0	AGCACCTGCCGAGCACTGAGA	21
novel210_mature	245.183	1.48203	-1.03553	0.345153	-1.53469	0.300421	0.780802	56.8201	11.1856	13.3025	11.5392	0	15.3994	TGCCCTGTGGCTCCACCA	18
novel211_mature	1.96113	3.82353	-0.25124	0.513835	-0.960624	0.801629	0.98705	0	0.156442	0.464042	0.249496	0.0690354	0	TTCTGGGCTGTAGTGCGG	18
novel212_mature	149.156	1.37669	0.264543	1.28716	0.364192	0.791362	0.98705	5.67541	14.7837	10.0542	5.30178	0.138071	28.9774	CAGGCTGGTCTCCCCCAAGA	20
novel213_mature	1.8518	3.93138	-0.859723	0.0960617	-3.37989	0.389942	0.849136	0.461952	0.234662	0.0773403	0	0.0690354	0	CCATGTGATTCCTGCCCAG	19
novel214_mature	11.3917	3.91044	1.79405	129.384	7.01552	0.0728056	0.755326	0	0	0	0	0	4.55359	CTCTGGGCACTGTAGACGTC	20
novel215_mature	12.0771	3.0439	-0.383155	0.445567	-1.16628	0.701605	0.98705	3.62962	0	0	0.249496	1.65685	0	TCAGACGTCTCGAGGCTCG	19
novel216_mature	1.05638	3.95236	-0.62913	0.178433	-2.48655	0.529264	0.962161	0.329966	0.0782208	0	0.0623739	0	0	GTGGGAGCGGGCGGGCGG	18
novel218_mature	10.9436	3.62167	0.345646	2.38141	1.25182	0.729609	0.98705	0	0	1.54681	0	4.00405	0	CGCGTGGCCTGCTGGGAGTTGT	22
novel219_mature	0.978742	3.94996	-0.892887	0.0867577	-3.52686	0.371918	0.834982	0	0.234662	0.232021	0	0	0	GCGAGGGGGCGGGGCGGG	18
novel21_mature	0.611103	3.99456	-0.383877	0.345457	-1.53342	0.70107	0.98705	0.0659932	0.0782208	0.0773403	0	0.0690354	0	GGGGATGAGCTGTGTGGG	18
novel220_mature	2.67204	3.92337	0.988029	14.6863	3.8764	0.323138	0.79013	0	0.0782208	0	1.1851	0	0	GTAGGAGCCCTGGGAAGAGA	20
novel222_mature	79.7628	1.56996	0.16166	1.19234	0.253801	0.871574	0.992522	12.8687	2.19018	1.00542	3.61769	0.0690354	14.2403	GGTGATAAAGGAGGTGGGA	19
novel223_mature	1.33789	3.94416	-0.703351	0.146186	-2.77413	0.481837	0.945872	0.0659932	0.234662	0.232021	0	0	0.0827925	GAGGGAGCCAGAGAGACG	18
novel224_mature	8.01708	3.81903	-1.25692	0.0358915	-4.80021	0.208783	0.755326	3.36565	0	0	0.124748	0	0	GGAGATTGTAGCTCAGCTT	19
novel225_mature	17.4373	1.70817	-0.063189	0.927914	-0.107937	0.949616	0.997824	1.71582	1.48619	0.928083	0.686113	0.0690354	2.73215	AATAGGGAACGTGTGCTGA	19
novel226_mature>novel329_mature	85.6576	1.56667	0.0628145	1.07059	0.0984097	0.949914	0.997824	12.4727	4.22392	1.77883	1.30985	0.0690354	16.5585	GGTGGGAGGCTTTGATGTG	19
novel227_mature	80.3594	1.36244	-2.31526	0.112313	-3.15441	0.0205984	0.68404	8.7111	18.9294	5.9552	2.80683	1.10457	0	GGGAAACTCTGGTGGAAGG	19
novel228_mature	13.9166	1.64437	-0.322404	0.692481	-0.530153	0.747147	0.98705	1.78182	1.56442	0.386701	0.31187	0.690354	1.49026	GAGGGAGCCTGAGAAACA	18
novel229_mature	49.691	1.7941	0.421758	1.68959	0.756676			2.70572	2.42484	3.40297	0.374243	0	12.1705	TGCTTAATTGAATGTGGA	18
novel22_mature	28.781	1.50216	0.643947	1.95519	0.967309	0.51961	0.962161	0.19798	1.17331	3.24829	1.12273	1.24264	5.71268	TTGATGTGTAGGATTGGTT	19
novel230_mature>novel273_mature	34.6979	1.6724	0.639318	2.09827	1.0692	0.522616	0.962161	3.43164	1.48619	0.0773403	0.124748	5.72994	4.88475	GTGGAAGGCTCTGGAAAGTG	20
novel231_mature	31.1366	1.29313	-0.514632	0.630476	-0.665486	0.60681	0.98705	2.24377	3.91104	2.70691	0.686113	0.89746	3.56008	TAGGCCAGGTGTGGAAGCA	19
novel232_mature	1.89888	3.81898	-0.113694	0.740106	-0.434196	0.90948	0.997824	0.329966	0.156442	0	0.187122	0	0.165585	ACGGAGAGGGAGCCAGAGA	19
novel233_mature	22.5191	1.35886	-0.190637	0.835639	-0.259049	0.84881	0.991222	2.63973	0.547545	2.39755	1.24748	1.38071	1.98702	TGAGGGGCAGAGAGTGAGG	19
novel234_mature	13.5205	2.85663	-0.849016	0.186168	-2.42532	0.395872	0.856908	3.8276	0	1.23744	0.997983	0	0	TGGGCAGGATGAAGGAGG	18
novel236_mature	0.546232	3.98365	0.655635	6.11276	2.61182	0.512059	0.962161	0	0	0	0.0623739	0	0.165585	GACTAGCTCTGTGGATCCTGT	21
novel237_mature	98.3265	1.03853	-0.985377	0.491974	-1.02334	0.324439	0.79013	18.6101	6.96165	4.02169	8.98184	2.55431	3.39449	CGGTGCGGGCTGCGGGAGC	19
novel238_mature	247.357	1.34949	0.360991	1.40168	0.487153	0.718106	0.98705	5.27945	21.7454	21.5779	29.0039	43.009	0.0827925	TCGGCCGTGTATCTCTGTGCC	21
novel239_mature	134.505	1.57527	0.413864	1.57129	0.651947	0.678973	0.98705	18.4781	0	4.64042	4.67804	4.97055	25.0861	TTGTGGTTTTCTGATTTGC	19
novel23_mature	6.0936	3.62655	0.200022	1.65335	0.72539	0.841463	0.991222	0	1.09509	0	0	1.86396	0.0827925	TAGAGCTCCGATCCCATCCACC	22
novel242_mature	5.53616	2.21981	-0.25584	0.674591	-0.567916	0.798074	0.98705	0.791918	0.391104	0.309361	0.31187	0.0690354	0.579547	GGAGATAGTAGGTTGTGT	18
novel243_mature	55.287	1.04584	1.73459	3.51642	1.81411	0.0828128	0.755326	0.989898	3.20705	1.54681	10.7283	5.93704	3.56008	GAGGTAGAGCAGCTGGCTG	19
novel244_mature	0.785329	3.97141	-0.498413	0.253595	-1.9794	0.618193	0.98705	0	0.156442	0.154681	0	0.0690354	0	AAGGAGGGTCTGCAGGTTC	19
novel246_mature	504.583	1.03167	-0.0357891	0.974732	-0.0369225	0.971451	0.997824	61.7036	30.3497	23.6661	9.54321	12.6335	81.7989	ACTCTGGGGTTGTGAGACAG	20
novel247_mature	4.36856	3.8826	-1.00023	0.0677558	-3.88351	0.317197	0.79013	1.78182	0	0	0.124748	0	0	CAACAGAGAAACGGCAGGAAGA	22
novel248_mature	11.9173	2.09032	1.12219	5.08316	2.34573	0.261783	0.755326	0	0.547545	0.386701	0.187122	2.27817	2.06981	CGTGTATCTGACAAGCTGAGC	21
novel249_mature	45.3945	1.76436	-1.10687	0.258293	-1.95292	0.268351	0.755326	1.45185	0	15.6227	1.55935	0.552283	1.98702	TGTGTTTTTCTGGTTTGT	18
novel24_mature	10.9791	1.64875	0.0163085	1.01881	0.0268887	0.986988	0.997824	0.593939	1.01687	0.928083	1.49697	0.690354	0.413962	TAGGCTGGGTGTGGGAGCA	19
novel250_mature	14.8777	2.9494	2.17921	86.0657	6.42737			0.0659932	0	0	6.86113	0	0.0827925	GGGCTGGGTGTGGAAGTG	18
novel251_mature	132.695	1.48149	-0.620692	0.528673	-0.919551	0.534802	0.962161	11.2848	22.3711	6.57392	0.997983	0.0690354	17.4692	TGAGAGGAAGGTGAAGTC	18
novel252_mature	3.896	3.34925	0.4724	2.99424	1.58219	0.636641	0.98705	0	0.234662	0.232021	0.374243	1.10457	0	AGCCTGACTGAGAGTGAGA	19
novel253_mature	0.326247	4.03518	-0.480569	0.260764	-1.93918	0.630823	0.98705	0	0.0782208	0.0773403	0	0	0	TGTGTGTGCGCGGCGGAA	18
novel254_mature	15.2448	2.38368	-1.10112	0.162136	-2.62473	0.270844	0.755326	3.56363	2.19018	0.154681	0.997983	0	0	CAAAGTGCTTGGGCTCCA	18
novel255_mature	0.589595	4.00214	-0.0525004	0.864469	-0.210114	0.95813	0.997824	0	0	0.154681	0	0.138071	0	CGAGTGTGTGTGTGTGAGA	19
novel256_mature>novel259_mature>novel268_mature>novel310_mature	8.38834	2.19255	-0.0515264	0.92468	-0.112974	0.958906	0.997824	1.31986	0.0782208	0.541382	0.187122	0.0690354	1.40747	GTGGGGAGTTTGGCTGGT	18
novel257_mature	28.1607	1.84664	-0.981985	0.284526	-1.81337	0.326107	0.79013	6.53332	3.12883	0.154681	2.05834	0.966495	0	AATGAAAGTGGCAGTGGC	18
novel258_mature	4.07564	3.91752	-1.16816	0.0419176	-4.5763	0.242742	0.755326	0	1.8773	0	0	0.0690354	0	TGCCTTGCCCTCTCCCTCTAGG	22
novel260_mature	2.05916	3.84576	0.461944	3.426	1.77653	0.644122	0.98705	0.131986	0	0.0773403	0.0623739	0.759389	0	TCAGCTGTGTATCTCTGTGC	20
novel261_mature	7.61639	3.74941	-0.18552	0.617456	-0.695592	0.852821	0.991222	2.04579	0	0	1.37223	0	0	AGGTGAAGTGGTTGGAGT	18
novel262_mature>novel316_mature	0.326247	4.03518	-0.480569	0.260764	-1.93918	0.630823	0.98705	0	0.0782208	0.0773403	0	0	0	TTGTGGGGGACATGGTGG	18
novel263_mature	5.63186	3.9143	-1.54643	0.0150593	-6.0532	0.122	0.755326	1.31986	0	1.23744	0	0	0	AGGAAGGTGGGGATGACC	18
novel265_mature>novel280_mature	14.7251	3.00567	2.45837	167.619	7.38905	0.0139568	0.51068	0	0	0	1.4346	6.07511	0	AGATGCCGGGGTCTCTGTGTGC	22
novel266_mature	29.1617	1.35145	-1.85748	0.175519	-2.5103	0.0632424	0.755326	4.61952	3.83282	2.93893	0.686113	1.38071	0.0827925	CAGTGCTGGAAGATTAAA	18
novel267_mature	1.31427	3.93898	-1.00334	0.0646084	-3.95213	0.315697	0.79013	0	0.625766	0	0	0	0	CGATGGGTTGGGTGTGGA	18
novel269_mature	2.11179	3.92646	1.16925	24.1011	4.59103	0.242302	0.755326	0	0	0	0.997983	0	0	TCTGGTGTGATTGGTTGGCT	20
novel270_mature>novel291_mature	3.98501	3.91724	1.40525	45.4027	5.50471	0.159946	0.755326	0	0	0	0	2.07106	0	TGGATTCTGATGTGCGGCCAGC	22
novel271_mature	3.96971	2.82251	-0.946252	0.157039	-2.6708	0.34402	0.804059	0.857911	0.234662	0.464042	0.187122	0.0690354	0	GAGGGAGCCTGAGAGGCA	18
novel274_mature	8.2052	2.33293	-0.252415	0.664865	-0.588866	0.80072	0.98705	0.923904	0.938649	0.386701	0.187122	0	1.15909	TGTCCAGTGCTCTGAATGC	19
novel275_mature	7.42808	1.94007	-0.608199	0.441368	-1.17995	0.543055	0.963925	0.395959	1.32975	0.696062	0.623739	0.276141	0.165585	TGATGTAGTAGATTGTAT	18
novel276_mature>novel279_mature	9.9244	3.61302	-1.26264	0.0423371	-4.56193	0.206719	0.755326	0	4.5368	0	0.187122	0	0	AAGAATGTGGGTAAGGGA	18
novel277_mature	14.0393	2.16637	-1.53559	0.0996733	-3.32665	0.124639	0.755326	3.36565	0.0782208	2.32021	0.498991	0	0.0827925	GGAGGGGTGGCTGAGTGG	18
novel278_mature	4.11784	3.9169	1.41743	46.9135	5.55193	0.156357	0.755326	0	0	0	0	2.1401	0	TGATTTCAGCGCTCTGCCCCTC	22
novel27_mature>novel29_mature	9.51726	3.64668	-1.234	0.0441939	-4.50001	0.217202	0.755326	3.95959	0	0	0.187122	0	0	CCGTGCAAGGATCTGGCAAAGC	22
novel281_mature	140.956	1.14305	0.448069	1.42619	0.512165	0.654104	0.98705	6.92928	10.1687	9.89955	5.30178	1.51878	27.4871	AGGACTGAAGTGGAGAAAT	19
novel282_mature	23.0992	2.29671	0.193755	1.36131	0.444999	0.846368	0.991222	2.9037	0	1.46947	0.623739	0	4.80196	CGCCGGGATGGGGACGCC	18
novel283_mature	5.99267	3.91385	-1.5694	0.0141565	-6.14239	0.116555	0.755326	0	0	2.86159	0	0	0	TCTCCGTCTGCTCTCCCCTCAGG	23
novel284_mature	11.2614	3.52201	-0.985691	0.0901449	-3.47161	0.324285	0.79013	4.48754	0	0	0.436617	0	0	ATATTTTAGGCCAGGAGTTCGA	22
novel285_mature	1.47104	3.84616	0.0890516	1.26796	0.342507	0.929041	0.997824	0.0659932	0.156442	0.0773403	0	0	0.33117	AGAGGTGTAGAGTAAGTG	18
novel286_mature	746.058	1.13733	-0.0233503	0.981761	-0.0265569	0.981371	0.997824	124.859	22.3711	19.9538	21.4566	11.2528	120.96	TGAGGAGTAGGCTGACGTG	19
novel287_mature	58.6812	1.47547	0.0165062	1.01702	0.0243544	0.986831	0.997824	4.48754	8.76073	0.154681	2.05834	0.966495	9.35555	GTGGGAGGCTTTGAAGCA	18
novel288_mature	91.1933	1.07194	0.270462	1.22257	0.28992	0.786805	0.98705	8.77709	6.57054	3.32563	5.11466	2.27817	13.9919	GGGTGGAATCTGTGTGGT	18
novel289_mature	3.56321	3.91867	-1.37605	0.0238104	-5.39226	0.168808	0.755326	0	0	1.70149	0	0	0	TGGGCCTTTCTGTCTCTGCAGG	22
novel28_mature	3.13917	2.59523	0.215907	1.4746	0.560327	0.82906	0.991222	0.19798	0.156442	0.232021	0.498991	0.207106	0.165585	TGGAGGGTGGCAATGGTG	18
novel290_mature	1.30267	3.93925	-1.00014	0.0651633	-3.9398	0.317244	0.79013	0	0.234662	0.386701	0	0	0	TGGGTGAGACAATGAGATT	19
novel292_mature	11.6055	3.48265	-1.15842	0.0610279	-4.03439			4.75151	0	0	0.31187	0	0	CTCCAGTTGGGCTGTGCATGG	21
novel293_mature	7.60138	2.65766	1.45926	14.7049	3.87822	0.144492	0.755326	0	0	0.232021	2.24546	0.690354	0.413962	GGGTAGAGCAGCTGGCTG	18
novel295_mature	0.783009	3.97162	-0.497182	0.254437	-1.97462	0.619061	0.98705	0	0.0782208	0.232021	0	0.0690354	0	GAAGTGTGCTGGCCAAGA	18
novel296_mature	17.5407	3.31192	0.331961	2.1427	1.09943			0	2.65951	0	0	6.21318	0	TCTGTATTGTGAATGGGGGAAC	22
novel297_mature	10.0134	3.61737	-1.63177	0.0167152	-5.90269	0.102729	0.755326	4.28956	0	0	0.0623739	0	0	CAGGTGTGTGCTCTTTTTTT	20
novel298_mature	14.2163	3.27888	2.23698	161.432	7.33478	0.0252876	0.719794	0	0	0	0.0623739	0	5.62989	TCTCTGGGGGTGACTGTCCGTC	22
novel299_mature	4.43565	3.91633	-1.4575	0.0191295	-5.70806	0.144978	0.755326	0	2.11196	0	0	0	0	AGGAGGAAAGCTCGAGAGAGAA	22
novel2_mature	56.9801	1.57301	0.464213	1.65888	0.730211	0.642495	0.98705	4.22356	1.79908	3.78967	4.67804	13.3238	0	GTGTGTGCACCTGTGTCTGTCTGT	24
novel300_mature	30.2847	1.78797	0.388935	1.61934	0.695406	0.697324	0.98705	0	1.64264	3.86701	0.935609	1.1736	5.79547	AAGCTGGTCTGAGAGGATG	19
novel301_mature	3.43724	3.84603	-0.757991	0.132562	-2.91526	0.448456	0.918816	1.31986	0	0	0.124748	0.0690354	0	TGGCTCTGAAGAACAATGC	19
novel302_mature	336.389	1.05061	-0.325974	0.788689	-0.342471	0.744444	0.98705	42.8296	30.2714	12.2971	12.0382	4.14212	45.9498	CTGGGGTCGGGGGACAGC	18
novel303_mature	1.10901	3.88463	-0.114192	0.735302	-0.443592	0.909086	0.997824	0.0659932	0	0.232021	0.124748	0	0.0827925	TGAGTGTGTGTGTGCGAGTGTG	22
novel304_mature	116.695	1.35986	0.285043	1.30823	0.387619	0.775611	0.98705	10.2289	7.66564	5.1818	3.68006	0.207106	23.1819	GTGGAATTCCGAGTGTGGAG	20
novel305_mature	55.8235	1.47575	-0.0266146	0.973143	-0.0392764	0.978767	0.997824	10.3609	0.469325	1.62415	0.561365	2.62334	8.52762	CTGATAGGTCAGGTGTGG	18
novel306_mature	3.9428	3.91752	-1.41367	0.0215214	-5.53808	0.157459	0.755326	0	1.8773	0	0	0	0	GCAAGAACCTGATCCCGCCTGTG	23
novel307_mature	2.50776	3.92337	1.23317	28.6046	4.83818	0.217513	0.755326	0	0	0	1.1851	0	0	TGGCTGGAGATGCTGGAGG	19
novel308_mature	8.17051	2.3925	-0.395884	0.518655	-0.947154	0.692191	0.98705	0.0659932	1.95552	0.541382	0.873235	0.483248	0	CTGAGTGATTAAGGAGGTG	19
novel309_mature	2.91675	3.70584	0.380383	2.65671	1.40964	0.703661	0.98705	0.0659932	0	0.309361	0.623739	0.414212	0	TGAGTGTGTGGGTGTGAGTGTGT	23
novel30_mature	43.362	1.17396	0.804663	1.92471	0.94464	0.421014	0.887694	3.29966	2.58129	0.850743	1.87122	4.28019	6.5406	CACTCTGGACAGACTGCC	18
novel311_mature	6.96445	3.91286	-1.62521	0.012181	-6.35922	0.104117	0.755326	0	0	3.32563	0	0	0	GTGGCAGACTGTGAGGGAAAT	21
novel312_mature	3.44995	3.91906	-1.36394	0.0245971	-5.34537	0.172586	0.755326	0	1.64264	0	0	0	0	GCCGGGGACTCTGGGGAGT	19
novel313_mature	9.20544	3.21449	-1.24871	0.0618984	-4.01395	0.211772	0.755326	3.69562	0.0782208	0	0.249496	0	0	GCAATGTGGGATGCTCCA	18
novel314_mature	146.011	1.57392	-0.117703	0.879494	-0.185255	0.906303	0.997824	17.9501	6.023	11.2917	0	3.45177	24.6722	CGGCTGGGTGTGGAAGTG	18
novel315_mature	26.0339	2.17015	-2.74372	0.016128	-5.95429	0.00607464	0.372422	8.77709	2.50306	0.0773403	0.187122	0	0	ATGAAAAGACATAGGAGG	18
novel317_mature	87.7049	1.21131	0.215257	1.1981	0.260744	0.829567	0.991222	4.15757	5.16257	9.28083	3.55531	0.828424	15.4822	TGAGGCTGTCTGACAAGGT	19
novel318_mature	10.9456	3.91064	-1.79304	0.00774822	-7.01192			4.75151	0	0	0	0	0	GTGGGCTAGTTTCAGACAGGT	21
novel319_mature	348.205	1.40021	0.920575	2.44358	1.28899	0.357272	0.818235	14.3205	20.4156	12.0651	15.1569	111.63	0.0827925	TCCGGGATGGGCACTCTGCTC	21
novel31_mature	2.91176	3.15869	0.113139	1.28109	0.357372	0.90992	0.997824	0.19798	0.156442	0.232021	0	0.207106	0.496755	GAGTTTGGCTGGGGCGGT	18
novel320_mature	0.779993	3.96077	-0.808601	0.108617	-3.20268	0.418745	0.887694	0.19798	0	0.154681	0	0	0	GTGAAAAGACATAGGGGG	18
novel321_mature	1.45388	3.84475	-0.0638437	0.843545	-0.245463	0.949095	0.997824	0.131986	0.0782208	0.154681	0.187122	0.138071	0	TGGGTAGTAGGTTGTATATTT	21
novel322_mature	987.933	0.958131	-1.01199	0.51064	-0.969621	0.311541	0.79013	154.094	101.531	40.913	26.2594	15.8781	99.1026	AACGTGGGCATTCCAATGC	19
novel323_mature	10.204	3.21866	-0.514986	0.316973	-1.65757	0.606563	0.98705	3.36565	0	0	1.06036	0	0.0827925	GTGGGAGGCTGTGAAGTA	18
novel324_mature	4.02466	3.77041	-0.160742	0.656986	-0.606065	0.872296	0.992522	1.05589	0	0	0.124748	0.690354	0	CTCCGGGGGACATGTGTTC	19
novel325_mature	4.84663	2.76761	0.559341	2.92419	1.54804	0.575929	0.974555	0.461952	0.0782208	0	0.31187	0.138071	1.0763	CCTGGACTCGACATGTGT	18
novel326_mature	0.152022	4.08047	-0.24842	0.495284	-1.01367	0.80381	0.98705	0.0659932	0	0	0	0	0	GAGGGCTGGGCACGGGCT	18
novel327_mature	3.69519	3.91867	-1.13061	0.0463759	-4.43048	0.25822	0.755326	0	0	1.70149	0.0623739	0	0	TGGAATGTGTCTTTTGGAC	19
novel328_mature	7.85031	2.36471	-0.29897	0.612602	-0.706978	0.764963	0.98705	1.25387	0.782208	0.154681	0.436617	0	0.827925	TGTGGGTGGTGGTGCATA	18
novel32_mature	15.9715	3.36784	0.294836	1.99027	0.992962			0	0	2.55223	0	5.52283	0	TCTGGTGTCCTCGGCTGGATTTC	23
novel330_mature	0.263974	4.04738	0.410634	3.16453	1.66199	0.681341	0.98705	0	0	0	0.124748	0	0	TGAGGGGCAGAGAGCAGA	18
novel331_mature	229.808	0.888695	-0.983375	0.545662	-0.87392	0.325423	0.79013	38.276	17.5215	11.2917	11.2273	6.48932	17.966	ATGCAGATCTTGGTGGTAGC	20
novel332_mature	10.7273	1.79157	0.081767	1.10687	0.146491	0.934832	0.997824	0.857911	0.703987	0.773403	0.686113	0.138071	1.57306	AGGCTGGGTGTGGAGGTA	18
novel333_mature	24.8783	2.22062	-1.6814	0.0751675	-3.73375	0.092686	0.755326	8.7111	0	1.46947	0.623739	0	0.165585	GAAGTGGGAAAGGATGTG	18
novel334_mature	5.1475	3.91488	1.5003	58.6264	5.87348	0.133537	0.755326	0	0	0	2.43258	0	0	TCTGAGGTGTCTGGTGTGC	19
novel336_mature	0.851994	3.97212	-0.494325	0.256403	-1.96352	0.621077	0.98705	0.0659932	0.234662	0	0	0	0.0827925	AGGTGTAGAATTAGTGGG	18
novel337_mature	1.28013	3.86843	0.184396	1.63958	0.713322	0.853703	0.991222	0	0.0782208	0.154681	0.374243	0	0	GCAGTGAGCAGGAGGGTG	18
novel338_mature	655.356	1.04378	-0.517972	0.687463	-0.540647	0.604478	0.98705	102.685	48.4969	23.8208	18.5251	8.62942	84.4483	ATGAAGGCGGCGGGAATGTA	20
novel339_mature	95.6165	1.20887	-0.23302	0.822626	-0.281691	0.815746	0.98705	17.3562	4.22392	1.70149	5.05229	1.93299	11.5082	TTGGGTGTGCTGGTGAAGT	19
novel33_mature>novel217_mature	26.4889	1.86098	-0.445333	0.563015	-0.828754	0.656079	0.98705	4.15757	3.36349	0.154681	2.99395	1.65685	0	GGGCGATGAGGGATGAACC	19
novel340_mature	3.77852	3.91799	-1.39782	0.0224575	-5.47666	0.162166	0.755326	0	1.79908	0	0	0	0	CTTCTCTCTCTGATCTCCAAAG	22
novel34_mature	24.4234	2.08066	-1.03034	0.226286	-2.14378	0.302852	0.780802	3.76161	3.20705	2.16553	2.12071	0	0	TGGTTTGGGGATTCTAAGAGG	21
novel35_mature>novel272_mature	103.769	1.0705	0.561438	1.51679	0.601022	0.574499	0.974203	8.7111	7.74386	2.32021	6.42451	3.17563	17.138	TGAGAATTTTGAGGACTG	18
novel36_mature	15.5132	1.98266	-2.11999	0.0542885	-4.20321	0.0340069	0.755326	5.74141	0.625766	0.0773403	0.124748	0.0690354	0.165585	AGGGAATGGGCTTGGCAGT	19
novel37_mature>novel221_mature	91.6504	1.55019	-1.11235	0.302633	-1.72436	0.265986	0.755326	20.7219	7.58741	3.17095	2.05834	0	6.78898	GTCCTGTCGGTGTCGCCT	18
novel38_mature	0.414245	4.00945	0.545704	4.55666	2.18798	0.585269	0.979957	0	0	0	0	0	0.165585	TGGGTGGTGGTGCATGTCT	19
novel39_mature>novel204_mature	4.11317	2.75728	0.612529	3.22413	1.68891	0.540188	0.963766	0	0.156442	0.309361	0.623739	0.621318	0.248377	CAGGTCTGGCTGAAGGGA	18
novel3_mature	13.6853	1.53167	0.240631	1.29107	0.368568	0.809841	0.98705	0.329966	1.17331	1.31478	1.24748	1.44974	0.910717	TGGGCTTACGTTGGGAGAACC	21
novel3_star	1.35479	3.94363	-0.708662	0.144116	-2.7947	0.478534	0.945757	0	0.469325	0.0773403	0	0	0.0827925	TTCTCCCAACGTAAACCCAGC	21
novel40_mature	389.494	1.37521	0.416887	1.48793	0.573308			55.7642	6.4141	6.96062	2.74445	4.07309	87.6772	ATGATTTCAGCCTGGGTG	18
novel41_mature>novel235_mature	57.4707	1.99848	0.148703	1.22874	0.29718	0.881788	0.997396	9.635	0.0782208	1.62415	0.498991	0	12.2533	GAGAGTGGCGAACGGGTG	18
novel42_mature	15.1022	3.02679	0.243106	1.66536	0.735833			0	0.0782208	2.62957	0	4.90151	0	GAGTGTGCTAGAGTCCTCGAAGAG	24
novel43_mature	195.412	1.16097	-1.10849	0.409824	-1.28692	0.267652	0.755326	36.1643	22.6058	3.71233	9.41846	1.10457	13.9091	TAAGTTGGGCCTTGGAAG	18
novel44_mature>novel46_mature	29.0235	1.25347	0.358417	1.36534	0.449264	0.720031	0.98705	1.9798	2.50306	1.1601	1.06036	2.27817	4.05683	TGGATTTTTGGAGCAGGGAG	20
novel45_mature>novel240_mature	8.37421	2.26197	0.266261	1.51811	0.602275	0.790038	0.98705	0.527945	0.391104	0.618722	0.498991	2.07106	0	TGATGGTTTGCCTGGGACTGA	21
novel47_mature	235.574	1.12017	0.0092989	1.00725	0.0104163	0.992581	0.997824	29.367	3.20705	20.4952	9.91745	4.4873	35.4352	AGGAAGGTGGGGATGACG	18
novel48_mature	21.4994	1.46809	0.794738	2.24504	1.16674	0.426766	0.896165	0.263973	1.25153	1.62415	1.49697	5.10862	0.745132	TCATGGTTTGCCTGGGACTA	20
novel49_mature>novel172_mature	12.9773	2.27929	-0.259608	0.66355	-0.591723	0.795166	0.98705	3.10168	0.0782208	0.232021	1.37223	0	0.910717	GGGCGGGGACTGGAGCCT	18
novel4_mature	20.0909	3.46353	6.11205	2.3582e+06	21.1693			0	0	0	0	0	8.03087	AGGGCTGTGCCCTGGACTGTGC	22
novel50_mature	145.174	1.20168	-0.273334	0.796387	-0.328459	0.784597	0.98705	24.5495	7.66564	3.86701	2.8692	2.55431	21.3605	TGTGTGGTCTAGGGGTATG	19
novel51_mature	29.8999	2.37259	0.552076	2.47916	1.30985	0.580896	0.979957	0	0.0782208	4.02169	0	1.1736	7.61691	GTGGAATTTTGGACAATG	18
novel52_mature	2.07839	3.84129	0.441579	3.24054	1.69623	0.658794	0.98705	0	0.234662	0	0.623739	0.138071	0	GGGGTGGTGGTGCATGGCT	19
novel53_mature	6.07818	3.89325	1.57014	69.2113	6.11294	0.116383	0.755326	0	0	0	2.37021	0.552283	0	TCATGTTGCTCTGCTGTTGCC	21
novel54_mature	12.4448	1.78925	-0.58193	0.485917	-1.04122	0.560613	0.97066	0.725925	2.73773	0.464042	0.623739	1.31167	0.0827925	AAGGAGCTCACAGTCTATTGG	21
novel55_mature	20.0424	2.24685	-0.975641	0.21883	-2.19212	0.329243	0.791754	3.36565	4.1457	0	0.31187	1.51878	0	GGCTGGAGAACTGAGGGGGG	20
novel56_mature>novel77_mature	69.7739	0.988192	-1.36754	0.391914	-1.35139	0.171457	0.755326	11.4828	5.55367	5.72318	3.80481	1.51878	3.47728	TTCGGGGAGGGAGTGACA	18
novel57_mature	11.2783	2.20312	-0.44541	0.506525	-0.981294	0.656023	0.98705	0	1.64264	1.93351	1.06036	0.690354	0.0827925	GAGCTGGGTTTAGAACGC	18
novel58_mature	30.515	1.7077	0.0883554	1.11025	0.150884	0.929594	0.997824	0.0659932	1.32975	5.49116	2.12071	0.207106	4.47079	CCGGAGGAAGGTGGGGACA	19
novel59_mature	31.0373	1.90448	-1.67617	0.109407	-3.19223	0.0937054	0.755326	4.22356	4.45858	4.25371	1.4346	0	0	GCAGTGGGGGTAGAGCGACT	20
novel5_mature	32.2269	2.11142	4.03366	366.263	8.51673	5.49151e-05	0.0146406	0	0	0	0.436617	6.90354	7.20294	TCTCTGGTCTGGAAGATTCCTC	22
novel60_mature	2.00317	3.92757	1.14875	22.8131	4.51179	0.250659	0.755326	0	0	0	0.374243	0.414212	0.165585	TCAAGTCCAGCTGGGTCCC	19
novel61_mature	10.678	3.64208	0.329818	2.29935	1.20122	0.741537	0.98705	0	0	1.54681	0	3.86598	0	CTGAGGATCGAGCCATGGGCTA	22
novel62_mature	1.94169	3.81764	-0.118195	0.731421	-0.451225	0.905913	0.997824	0.19798	0.312883	0	0	0	0.33117	CAGGGCAGCTGAGAGGGC	18
novel63_mature	1.93845	3.8364	-0.362602	0.381277	-1.39109	0.716902	0.98705	0.329966	0	0.309361	0.0623739	0.207106	0	TGAGTGTGTGTGTGCGAGTGTGT	23
novel64_mature	240.517	0.986516	0.0619454	1.04327	0.0611101	0.950606	0.997824	24.3515	12.046	17.3242	23.7021	2.89949	26.8248	ACTTGGGACTGGCTCAGAG	19
novel65_mature	2.33913	3.02827	0.310147	1.91748	0.939208	0.756449	0.98705	0.0659932	0.156442	0.154681	0.0623739	0.621318	0.0827925	TCATGGTTTGCCTGGGACTG	20
novel66_mature	15.5487	3.37935	0.589444	3.97772	1.99194	0.555563	0.97066	0	1.48619	0	0	0	4.96755	GGGGGCTTGGCTCAGTTG	18
novel67_mature	19.8838	3.4709	6.09457	2.33281e+06	21.1536			0	0	0	0	0	7.94808	AGTGGGAAGAATGCAGCCTCCT	22
novel68_mature	8.60964	3.4514	1.91665	98.0271	6.61511	0.0552829	0.755326	0	0	0	1.80884	2.48527	0	TGAGGAGGATCTGAAGGATTGG	22
novel69_mature>novel335_mature	26.5007	1.18891	-0.630969	0.594535	-0.750165	0.528061	0.962161	2.96969	1.72086	2.93893	1.62172	1.31167	1.57306	TCCTGTGCTGAGCTGCCCT	19
novel6_mature	201.529	0.981783	0.0682721	1.04756	0.0670284	0.945569	0.997824	8.84308	11.5767	25.677	6.23739	39.2811	5.71268	TCCGCTGCAGCCCCTCGACGT	21
novel70_mature	38.8611	1.92974	-0.282339	0.685468	-0.54484	0.777684	0.98705	7.78719	2.19018	0.232021	0.436617	0	5.96106	GTGACTTGATTTTGATTTC	19
novel71_mature	38.6936	1.89635	-1.46757	0.145287	-2.78302	0.142222	0.755326	4.8175	6.72699	4.09903	2.30783	0	0	GGGTAGAATTCCAGGTGTAGG	21
novel72_mature	25.4256	2.31507	-0.203541	0.721359	-0.471211	0.838712	0.991222	4.61952	1.95552	0	0.249496	0	4.05683	TGTATTGGAGAGTTTGAT	18
novel73_mature	0.284009	4.08047	-0.0127167	0.964672	-0.05189	0.989854	0.997824	0.0659932	0	0	0.0623739	0	0	CCCAGTTGTTTGGGATTG	18
novel74_mature	4.33036	3.7663	-0.105757	0.758744	-0.398315	0.915775	0.997824	0	1.17331	0	0.686113	0	0.165585	TGGGGACAGTTGGGGGCA	18
novel75_mature	1283.46	0.911033	-0.773974	0.613393	-0.705116	0.438946	0.906321	192.106	129.925	38.2061	42.6638	37.072	130.481	AGGTGTGGTTCTATTTTGT	19
novel76_mature	34.6289	1.71107	-0.205929	0.783303	-0.352358	0.836847	0.991222	7.06127	1.32975	0.154681	0.187122	0.828424	5.29872	TTTGGGTGTGCTGGTGAA	18
novel78_mature	129.543	0.979927	-0.225539	0.857964	-0.221012	0.82156	0.98705	15.0464	11.4985	5.1818	5.7384	4.14212	15.8962	AGGGTTGTATTTATTAGAT	19
novel79_mature	25.1582	1.33656	0.767974	2.03699	1.02644	0.442503	0.911304	1.12188	1.56442	1.1601	4.3038	3.38273	0.496755	TGAGGTAGTGGTTTGTAA	18
novel7_mature>novel8_mature	16.194	1.73114	-1.10095	0.266852	-1.90589	0.27092	0.755326	3.23367	0.312883	2.24287	0.31187	1.31167	0.0827925	TAGGAGGGCGTGGAGGTC	18
novel80_mature	134.812	0.998008	-0.0692272	0.95324	-0.0690893	0.944809	0.997824	17.2242	10.1687	3.78967	8.10861	4.41826	16.0617	GAGACTGGCTCAGAGAGGTT	20
novel81_mature	12.1555	3.55429	0.178857	1.5537	0.635709	0.85805	0.991222	0	2.2684	0	3.49294	0	0	TGGAGGGTGTTTCTGAGACAGTG	23
novel82_mature	33.7314	1.19402	-2.28408	0.151015	-2.72724	0.022367	0.71306	3.36565	5.6319	4.64042	1.06036	0.276141	0.66234	GAAGAAGGACGTGATAAGT	19
novel83_mature>novel88_mature	12.2818	2.68253	-0.144291	0.764683	-0.387066	0.885271	0.997396	0.0659932	0.469325	2.78425	0	2.76141	0	ATCCTGCCGACTATGCCAAT	20
novel84_mature	30.3981	1.71403	1.079	3.60357	1.84943	0.280589	0.758616	0.395959	0.391104	2.32021	1.49697	0.0690354	8.19645	CAGGGTGTAGTGGGGAACA	19
novel85_mature	140.553	1.17709	-2.55507	0.124348	-3.00755	0.0106165	0.445335	1.12188	15.0184	43.3879	2.80683	1.44974	2.73215	GGAGGGTTGTGGGTTATTGTT	21
novel86_mature	4.70421	2.90867	0.495914	2.71782	1.44245	0.619955	0.98705	0.263973	0.0782208	0.232021	0.0623739	0	1.32468	CTGCCTGAGTGTGAGCATA	19
novel87_mature	8.47483	3.31502	-0.732706	0.185703	-2.42893	0.463738	0.927654	3.03569	0	0.0773403	0.623739	0	0	GTTGTTGGGTAGGGGAGG	18
novel89_mature	32.3037	1.76764	0.0909719	1.11791	0.160805	0.927515	0.997824	0	6.023	1.23744	1.87122	1.10457	4.388	GGGGCTGTAGCTCAGGGT	18
novel90_mature	4.38674	2.28106	-0.0307969	0.952473	-0.0702496	0.975431	0.997824	0.19798	0.469325	0.386701	0.436617	0.414212	0.165585	TCATGGTTTGCCTGGGACA	19
novel91_mature	47.8189	1.594	0.923435	2.77397	1.47195	0.35578	0.818235	4.15757	0	1.46947	2.30783	4.00405	9.02438	TCTGTTCCTCTGATTTGA	18
novel92_mature	1332.18	0.918521	0.238372	1.16389	0.21895	0.811592	0.98705	129.941	84.7913	65.9712	52.0198	33.4131	216.751	GGATGTTGGCTCAGAAGCA	19
novel93_mature	21.3117	2.81038	0.073474	1.15388	0.20649	0.941429	0.997824	4.28956	0	0	0.31187	0	4.30521	TTAGGAAAGGAGCAGAAGGCA	21
novel94_mature	9.14934	3.16233	0.172429	1.4593	0.545278	0.8631	0.991222	0	0	1.77883	1.62172	1.03553	0	TACTGGGATATTTGGAGCTTCTC	23
novel95_mature	12.3338	1.97873	-1.82306	0.082051	-3.60734	0.0682945	0.755326	1.9138	0.625766	2.70691	0.249496	0	0.165585	GGGGGTGTGGCTCAGTGGC	19
novel96_mature	50.2882	1.86493	0.568192	2.08441	1.05964	0.569905	0.974203	2.50774	5.00613	0	3.18107	0.0690354	10.8458	TGTGGCTGGAACAACTCA	18
novel97_mature	11.3215	3.4972	-1.23877	0.0496443	-4.33223			4.68552	0	0	0.249496	0	0	ACTCCTCATTTGTAAACTCAG	21
novel98_mature	6.67044	3.47364	-0.322167	0.460383	-1.11909	0.747326	0.98705	1.9798	0	0	0.31187	0	0.579547	TGAGGGGCAGAGAGTGAGC	19
novel99_mature	18.0108	1.97389	-0.259663	0.700984	-0.512547	0.795123	0.98705	3.03569	1.56442	0.154681	2.24546	1.38071	0	GAAAGACCCTGGGAATGTA	19
novel9_mature	4.63519	3.80371	0.688856	6.14839	2.62021	0.490914	0.94745	0	0.0782208	0.232021	0	2.07106	0	TCCCTGTCCTCCAGGAGCTCA	21
