# Supplementary material for: Thromboangiitis obliterans plasma-derived exosomal miR-223-5p inhibits cell viability and promotes cell apoptosis of human vascular smooth muscle cells by targeting VCAM1
Source: Ann Med. 2021 Jul 14;53(1):1130–42. doi: 10.1080/07853890.2021.1949487 (PMC8281010; doi:10.1080/07853890.2021.1949487)
Supplement: Supplemental Material [file IANN_A_1949487_SM9693.zip › Supplemental files/Supplementary Table 2_revised.xlsx]

## Sheet: Supplementary Table 2
miRNA_id	BaseMean	lfcSE	stat	FoldChange	log2FoldChange	pValue	qValue	Regulation
hsa-let-7b-3p	42.1131	1.75237	4.03283	134.085	7.067	5.5109e-05	0.0146406	Up
hsa-miR-127-3p	133.836	0.834051	2.16123	3.48843	1.80258	0.0306774	0.755326	Up
hsa-miR-1306-5p	9.68345	3.45549	-1.97791	0.00876133	-6.83463	0.0479393	0.755326	Down
hsa-miR-1-3p	1066.26	0.808092	2.13565	3.30763	1.7258	0.0327081	0.755326	Up
hsa-miR-17-5p	40.0285	1.96207	2.06358	16.5513	4.04888	0.0390579	0.755326	Up
hsa-miR-199a-3p>hsa-miR-199b-3p	541.649	0.811054	2.81374	4.86384	2.28209	0.00489687	0.325234	Up
hsa-miR-200b-3p	18.9171	2.40394	2.81698	109.279	6.77188	0.00484769	0.325234	Up
hsa-miR-206	298.626	1.33157	2.09422	6.90964	2.78861	0.0362401	0.755326	Up
hsa-miR-223-5p	392.379	0.747064	2.8535	4.38248	2.13175	0.00432406	0.325234	Up
hsa-miR-32-5p	16.2894	2.89947	2.59865	185.427	7.5347	0.0093592	0.416649	Up
hsa-miR-329-3p	17.6595	2.94517	2.59679	200.576	7.64801	0.00940989	0.416649	Up
hsa-miR-329-5p	15.5342	3.6624	5.68261	1.8409e+06	20.812	1.32652e-08	1.05724e-05	Up
hsa-miR-337-3p	27.7808	1.92312	3.81283	161.181	7.33254	0.000137383	0.0265372	Up
hsa-miR-338-5p	23.379	2.0787	3.40611	135.324	7.08028	0.000658955	0.0875312	Up
hsa-miR-3679-5p	17.2207	2.90256	2.62267	195.697	7.61248	0.00872425	0.416649	Up
hsa-miR-433-3p	16.6315	2.60827	2.89887	188.842	7.56104	0.00374508	0.325234	Up
hsa-miR-4473	17.7811	2.88779	2.65289	202.391	7.661	0.0079805	0.416649	Up
hsa-miR-4661-5p	25.3761	2.47516	2.90942	147.163	7.20127	0.00362097	0.325234	Up
hsa-miR-516a-5p	14.6306	3.25941	2.26306	166.14	7.37625	0.0236319	0.719794	Up
hsa-miR-5189-5p	16.8458	2.69065	2.45479	97.3425	6.605	0.0140966	0.51068	Up
hsa-miR-576-5p	16.3732	2.47862	3.04163	185.986	7.53905	0.002353	0.267906	Up
hsa-miR-6529-5p	69.3765	1.23522	-2.17652	0.155128	-2.68847	0.0295167	0.755326	Down
hsa-miR-6843-3p	13.7893	3.03822	2.40087	156.974	7.29438	0.016356	0.566772	Up
hsa-miR-6852-5p	47.8929	2.41427	3.7651	544.952	9.08999	0.000166482	0.0265372	Up
hsa-miR-6866-5p	11.4076	3.2085	2.18822	129.868	7.0209	0.0286538	0.755326	Up
novel124_mature	12.3522	3.37989	2.11008	140.249	7.13184	0.0348514	0.755326	Up
novel160_mature	15.127	2.99869	2.47703	172.191	7.42786	0.0132479	0.51068	Up
novel161_mature	35.5849	1.90866	-2.12967	0.059754	-4.06482	0.033199	0.755326	Down
novel196_mature	15.476	2.67807	-2.14969	0.0184911	-5.75702	0.0315797	0.755326	Down
novel19_mature	38.0932	1.75673	-2.71376	0.0367185	-4.76735	0.00665245	0.378714	Down
novel1_mature	75.7408	1.05327	2.2457	5.15273	2.36534	0.0247231	0.719794	Up
novel227_mature	80.3594	1.36244	-2.31526	0.112313	-3.15441	0.0205984	0.68404	Down
novel265_mature>novel280_mature	14.7251	3.00567	2.45837	167.619	7.38905	0.0139568	0.51068	Up
novel298_mature	14.2163	3.27888	2.23698	161.432	7.33478	0.0252876	0.719794	Up
novel315_mature	26.0339	2.17015	-2.74372	0.016128	-5.95429	0.00607464	0.372422	Down
novel36_mature	15.5132	1.98266	-2.11999	0.0542885	-4.20321	0.0340069	0.755326	Down
novel5_mature	32.2269	2.11142	4.03366	366.263	8.51673	5.49151e-05	0.0146406	Up
novel82_mature	33.7314	1.19402	-2.28408	0.151015	-2.72724	0.022367	0.71306	Down
novel85_mature	140.553	1.17709	-2.55507	0.124348	-3.00755	0.0106165	0.445335	Down
